# Supplementary material for: Nanosecond photochemically promoted click chemistry for enhanced neuropeptide visualization and rapid protein labeling
Source: Nat Commun. 2019 Oct 16;10:4697. doi: 10.1038/s41467-019-12548-0 (PMC6795811; doi:10.1038/s41467-019-12548-0)
Supplement: Supplementary file 3 — Supplementary Data 1 [file 41467_2019_12548_MOESM3_ESM.xlsx]

## Sheet: Sheet1
Supplementary Data 1. The nsPCR-labeled peptide list of extracts from three crab brains
Entry	Species	Sequence	m/z		Error/ppm	S/N	K #	label #	LC-MS/MS confirmed
			Theo.	Expt.
1	M+NH4	AGWSSM(O)RGAWamide	1140.54	1140.54	0.26	34	0	1
2	M+NH4	AGWSSMRGAWamide	1124.54	1124.54	0.8	36	0	1	YES
3	M+NH4	ANEDEDAASLFAFGLamide	1585.75	1585.75	2.52	20	0	1
4	M+H	APSGFLGMRamide	934.493	934.494	1.36	782	0	1	YES
5	M+H	ARPYSFGLamide	909.494	909.496	1.54	11	0	1
6	M+NH4	DFEDIERSGFGFV	1534.72	1534.71	4.76	31	0	1
7	M+K	DRTYSFGLamide	995.435	995.444	9.66	141	0	1
8	M+K	EIDRSSFGFN	1209.49	1209.5	8.01	49	0	1
9	M+Na	EWYSQRYamide	1052.46	1052.47	8.98	42	0	1
10	M+H	FDAFTTGFGHS	1186.52	1186.52	1.97	748	0	1	YES
10	M+Na	FDAFTTGFGHS	1208.5	1208.5	1.73	82	0	1	YES
10	M+K	FDAFTTGFGHS	1224.47	1224.47	0.05	35	0	1	YES
11	M+H	FDEIDRSGFG	1142.51	1142.51	2.1	59	0	1
12	M+NH4	GGGEYDDYGHLRFamide	1501.68	1501.68	0.98	29	0	1
13	M+Na	GLSRNYLRFamide	1146.61	1146.61	6.41	12	0	1
14	M+H	GYRKPPFNGSIFamide	1381.74	1381.74	1.06	125	1	2	YES
15	M+H	HL/IGSL/IYRamide	844.479	844.48	1.42	246	0	1
16	M+K	HPLSFVSALRFamide	1310.68	1310.67	5.86	17	0	1
17	M+K	LAYNRSFLRFamide	1323.67	1323.68	7.72	103	0	1
18	M+NH4	LLSSSNSPSSTPL	1306.68	1306.68	0	314	0	1
19	M+NH4	LSSSNSPSSTPLG	1250.62	1250.62	4.32	20	0	1
20	M+H	NFDEIDRSGFamide	1198.55	1198.55	2.06	83	0	1	YES
21	M+H	NFDEIDRSGFG	1256.55	1256.56	1.27	231	0	1
22	M+H	NFDEIDRSGFGF	1403.62	1403.62	1.55	118	0	1
23	M+H	NFDEIDRSGFGFA	1474.66	1474.66	1.54	1354	0	1
23	M+Na	NFDEIDRSGFGFA	1496.64	1496.64	1.69	62	0	1
23	M+K	NFDEIDRSGFGFA	1512.62	1512.61	0.87	45	0	1
24	M+H	NFDEIDRSGFGFV	1502.69	1502.7	3.57	215	0	1
25	M+H	NFDEIDRSSFG	1286.57	1286.57	1.19	30	0	1
26	M+H	NFDEIDRSSFGFN	1547.68	1547.68	1.74	105	0	1
27	M+H	NFDEIDRSSFGFV	1532.7	1532.7	2.02	97	0	1
28	M+H	NSPSSTPLGFLSQDHS	1673.78	1673.79	9.74	20	0	1
29	M+H	PLGFLSQDHSVN	1313.65	1313.66	8.91	14	0	1
30	M+H	pQDLDHVFLRFamide	1271.65	1271.65	1.26	19	0	1	YES
31	M+H	pQRAYSFGLamide	923.473	923.475	1.54	45	0	1
31	M+H	pQRDYSFGLamide	967.463	967.465	1.86	14	0	1
31	M+NH4	pQRPYSFGLamide	966.515	966.507	7.9	26	0	1
32	M+H	PRDYAFGLamide	937.489	937.493	3.7	28	0	1
33	M+H	QRAYSFGLamide	940.5	940.503	2.73	21	0	1
34	M+H	RSAEGLGRMG	1033.52	1033.52	1.84	33	0	1
35	M+H	SENRNFLRFamide	1181.62	1181.62	1.76	29	0	1
36	M+H	SGFYANRYamide	976.464	976.465	1.8	31	0	1
37	M+NH4	SPHYNFGLamide	950.484	950.489	5.68	433	0	1
38	M+H	TPRDIANLYamide	1061.57	1061.57	0.57	31	0	1
39	M+H	TPSGFLGM(O)Ramide	980.498	980.499	1.21	211	0	1
40	M+H	TPSGFLGMRamide	964.503	964.505	1.66	367	0	1	YES
41	M+NH4	VGFYANRYamide	1005.53	1005.53	2.39	26	0	1
42	M+Na	VSHNNFLRFamide	1154.58	1154.59	4.17	34	0	1
