# Supplementary material for: Nanosecond photochemically promoted click chemistry for enhanced neuropeptide visualization and rapid protein labeling
Source: Nat Commun. 2019 Oct 16;10:4697. doi: 10.1038/s41467-019-12548-0 (PMC6795811; doi:10.1038/s41467-019-12548-0)
Supplement: Supplementary file 5 — Source Data [file 41467_2019_12548_MOESM5_ESM.xlsx]

## Sheet: Figure 3
Figure 3a WO NBA			Figure 3a W NBA			Figure 3b WO NBA			Figure 3b W NBA			Figure 3c WO NBA			Figure 3c W NBA			Figure 3d WO NBA			Figure 3d W NBA
Mass	Intensity		Mass	Intensity		Mass	Intensity		Mass	Intensity		Mass	Intensity		Mass	Intensity		Mass	Intensity		Mass	Intensity
495.03	0		495.03	0		396.014	0		396.018	0		396.014	0		396.016	0		792.031	0		792.033	0
495.031	0		495.031	0		396.016	0		396.019	0		396.016	0		396.018	0		792.037	0		792.039	0
495.033	0		495.033	0		396.019	0		396.02	0		396.018	0		396.02	0		792.043	0		792.045	0
495.034	0		495.034	0		396.021	0		396.021	0		396.021	0		396.022	0		792.049	0		792.051	0
500.03	0		500.057	0		400	0		399.99	0		400.101	0		400.13	0		800.207	0		800.215	0
500.031	0		500.058	0		400.002	0		399.992	0		400.103	0		400.132	0		800.214	0		800.221	0
500.033	0		500.06	0		400.004	0		399.993	0		400.105	0		400.134	0		800.22	0		800.227	0
500.034	0		500.061	0		400.006	0		399.994	0		400.107	0		400.137	0		800.226	0		800.233	0
500.036	0.091997		500.063	0.08836		400.009	0.42552		399.995	0.174102		400.109	0.184445		400.139	6.96527		800.232	0.402907		800.239	2.01859
500.037	0.161231		500.064	0.18347		400.011	1.62606		399.996	0.636202		400.112	0.740461		400.141	15.8527		800.238	0.878207		800.245	16.2766
500.039	0.194479		500.066	0.243763		400.013	2.49286		399.997	1.20007		400.114	1.24291		400.143	22.2112		800.244	1.14164		800.252	37.5817
500.04	0.173195		500.067	0.232811		400.015	2.68642		399.998	1.51875		400.116	1.4744		400.145	21.9669		800.25	1.09079		800.258	51.4424
500.042	0.109443		500.069	0.164788		400.017	2.03907		399.999	1.45914		400.118	1.25856		400.147	15.2869		800.256	0.7555		800.264	50.4585
500.043	0.010252		500.07	0.084517		400.019	0.867967		400	1.06753		400.12	0.657625		400.149	4.72697		800.262	0.193797		800.27	35.6453
500.045	0		500.072	0.018196		400.021	0		400.001	0.44525		400.122	0		400.152	0.516929		800.268	0		800.276	14.9387
500.046	0		500.073	0		400.024	0		400.002	0.010595		400.124	0		400.154	0		800.274	0		800.282	1.02464
500.048	0		500.075	0		400.026	0		400.003	0		400.127	0		400.156	0		800.28	0		800.288	0
500.049	0		500.076	0		400.028	0		400.004	0		400.129	0		400.158	0		800.286	0		800.294	0
500.225	0		500.078	0		400.133	0		400.005	0.598594		400.288	0		400.16	0		800.968	0		800.3	0
500.226	0		500.136	0		400.135	0		400.007	1.92812		400.29	0		400.162	1.02396		800.974	0		800.306	0
500.228	0		500.138	0		400.137	0		400.008	2.78194		400.292	0		400.165	2.14815		800.98	0		800.482	0
500.229	0		500.139	0		400.14	0		400.009	2.16465		400.294	0		400.167	2.67175		800.986	0		800.489	0
500.231	0.086071		500.141	0		400.142	0.083703		400.01	3.7156		400.296	0.056243		400.169	2.42944		800.992	0.302398		800.495	0
500.232	0.193867		500.142	0.093726		400.144	0.498377		400.011	20.0181		400.299	0.676948		400.171	1.57729		800.998	0.715796		800.501	0
500.234	0.270568		500.144	0.165648		400.146	0.767714		400.012	74.0614		400.301	0.848075		400.173	0.400629		801.004	0.960792		800.507	2.33226
500.235	0.265791		500.145	0.205317		400.148	0.835971		400.013	167.471		400.303	0.839158		400.175	0		801.01	0.923473		800.513	4.53085
500.237	0.184491		500.147	0.189513		400.15	0.672114		400.014	267.741		400.305	0.651917		400.177	0		801.016	0.632687		800.519	5.99247
500.238	0.0865		500.148	0.125681		400.152	0.351111		400.015	300.669		400.307	0.357515		400.18	0		801.022	0.182876		800.525	5.95947
500.24	0.021823		500.15	0.125374		400.155	0		400.016	228.391		400.309	0		400.182	0		801.028	0		800.531	4.47004
500.241	0		500.151	0.16757		400.157	0		400.017	124.343		400.311	0		400.184	0		801.034	0		800.537	2.43163
500.243	0		500.153	0.214296		400.159	0		400.018	44.1447		400.314	0		400.186	0		801.041	0		800.543	0.255625
500.244	0		500.154	0.211293		400.161	0		400.019	7.56396		400.316	0		400.188	0		801.047	0		800.549	0
500.246	0		500.156	0.157733		400.18	0		400.021	0.629687		400.561	0		400.19	0		801.095	0		800.555	0
500.291	0		500.157	0.081438		400.183	0		400.022	0.022715		400.563	0		400.192	1.581		801.101	0		800.562	0
500.292	0		500.159	0.018249		400.185	0		400.023	0		400.565	0		400.195	2.9588		801.108	0		800.568	0
500.294	0		500.16	0		400.187	0		400.024	0.76016		400.567	0		400.197	3.80789		801.114	0		801.036	0
500.295	0		500.162	0		400.189	0.010885		400.025	1.79155		400.57	0.168863		400.199	3.81805		801.12	3.39851		801.042	0
500.297	0.108935		500.163	0		400.191	0.23243		400.026	2.6649		400.572	0.719681		400.201	2.98096		801.126	8.79718		801.048	0
500.298	0.19678		500.165	0		400.193	0.507429		400.027	2.70669		400.574	1.17826		400.203	0.336786		801.132	12.8928		801.054	0
500.3	0.233913		500.195	0		400.195	0.697387		400.028	1.95087		400.576	1.36875		400.205	0		801.138	13.9489		801.06	2.41937
500.301	0.20103		500.196	0		400.198	0.664427		400.029	0.960991		400.578	1.15774		400.207	0		801.144	11.5509		801.066	5.07843
500.303	0.122807		500.198	0		400.2	0.424496		400.03	0.189268		400.58	0.563615		400.21	0		801.15	6.53024		801.072	6.60156
500.304	0.032361		500.199	0		400.202	0		400.031	0		400.582	0		400.212	0		801.156	1.72566		801.079	5.82069
500.306	0		500.201	0.103993		400.204	0.112426		400.032	0		400.585	0		400.246	0		801.162	0		801.085	3.29486
500.307	0		500.202	0.17505		400.206	0.51186		400.033	0.108882		400.587	0		400.248	0		801.168	0		801.091	0.324385
500.309	0		500.204	0.201737		400.208	0.813462		400.034	0.402673		400.589	0		400.25	0		801.174	0		801.097	0
500.31	0		500.205	0.160692		400.21	0.911753		400.036	0.857706		400.628	0		400.253	0		801.181	0		801.103	0
500.342	0		500.207	0.076867		400.213	0.713771		400.037	1.28463		400.63	0		400.255	1.28967		801.321	0		801.109	0
500.343	0		500.208	0.000547		400.215	0.323004		400.038	1.42725		400.632	0		400.257	2.67171		801.327	0		801.115	0
500.345	0		500.21	0		400.217	0		400.039	1.17135		400.634	0		400.259	3.33196		801.333	0		801.121	1.80869
500.346	0		500.211	0		400.219	0		400.04	0.678701		400.636	0.358109		400.261	2.92106		801.339	0		801.127	7.70256
500.348	0.10716		500.213	0		400.221	0		400.041	0.205776		400.638	1.20933		400.263	1.74232		801.345	0.288193		801.133	17.1351
500.349	0.175137		500.214	0		400.223	0		400.042	0		400.641	1.61707		400.266	0.381856		801.351	0.722841		801.139	25.8826
500.351	0.199305		500.292	0		400.249	0		400.043	0		400.643	1.45645		400.268	0		801.357	0.994489		801.146	24.7016
500.352	0.171235		500.294	0		400.251	0		400.044	0		400.645	0.894388		400.27	0		801.363	0.933421		801.152	15.8392
500.354	0.109047		500.295	0		400.253	0		400.045	0		400.647	0.314397		400.272	0		801.369	0.600878		801.158	5.63847
500.355	0.029012		500.297	0		400.256	0		400.046	0		400.649	0		400.274	0		801.375	0.164638		801.164	1.79019
500.357	0		500.298	0.082698		400.258	6.42812		400.047	0		400.651	0		401.056	0		801.381	0.642073		801.17	0.15561
500.358	0		500.3	0.155412		400.26	42.0878		400.048	0.219368		400.653	0		401.058	0		801.388	1.4433		801.176	0
500.36	0		500.301	0.204136		400.262	122.715		400.05	0.673897		400.656	0		401.06	0		801.394	2.08664		801.182	0
500.361	0		500.303	0.199272		400.264	215.881		400.051	1.10492		400.949	0		401.062	0		801.4	2.24059		801.188	0
500.381	0		500.304	0.143088		400.266	256.045		400.052	1.24874		400.951	0		401.064	13.1923		801.406	1.80759		801.194	0
500.382	0		500.306	0.029981		400.268	206.437		400.053	1.03702		400.953	0		401.066	114.446		801.412	1.01757		801.225	0
500.384	0		500.307	0		400.271	117.397		400.054	0.571439		400.955	0		401.069	531.558		801.418	0.503412		801.231	0
500.385	0		500.309	0		400.273	39.4225		400.055	0.157108		400.957	0.233955		401.071	1320.01		801.424	0.143889		801.237	0
500.387	0.144987		500.31	0		400.275	6.3976		400.056	0		400.959	0.890306		401.073	2220.4		801.43	0		801.243	0
500.388	0.229207		500.312	0		400.277	0.395622		400.057	0		400.961	1.23144		401.075	2567.1		801.436	0		801.249	10.2578
500.39	0.247392		500.372	0		400.279	0		400.058	0.583466		400.964	1.23279		401.077	1916.49		801.442	0		801.255	22.2974
500.391	0.195704		500.374	0		400.281	0		400.059	4.51542		400.966	0.897632		401.079	1048.98		801.448	0		801.261	29.8707
500.393	0.109122		500.375	0		400.284	0		400.06	13.2442		400.968	0.420536		401.081	353.825		802.046	0		801.267	29.3518
500.394	0.008985		500.377	0		400.286	0		400.061	22.2116		400.97	0		401.084	73.9221		802.052	0		801.273	21.0487
500.396	0		500.378	0.08087		400.475	0		400.062	25.2337		400.972	0		401.086	13.1785		802.058	0		801.279	7.63471
500.397	0		500.38	0.169244		400.477	0		400.063	20.1963		400.974	0		401.088	12.0888		802.064	0		801.286	0.650239
500.399	0		500.381	0.233913		400.479	0		400.065	10.5671		400.977	0		401.09	7.69703		802.07	0.345763		801.292	0
500.4	0		500.383	0.230953		400.481	0		400.066	3.00201		400.979	0		401.092	2.37077		802.076	0.757392		801.298	0
500.483	0		500.384	0.159396		400.484	0.01765		400.067	0.31093		400.981	0		401.094	0.219594		802.082	0.971387		801.304	0
500.485	0		500.386	0.068856		400.486	0.257137		400.068	0		400.983	0.215882		401.097	0		802.088	0.913968		801.31	0
500.486	0		500.387	0.016853		400.488	0.496321		400.069	0		400.985	0.855986		401.099	0		802.094	0.623502		802.096	0
500.488	0		500.389	0		400.49	0.606577		400.07	0		400.987	1.22087		401.101	0		802.101	0.168721		802.102	0
500.489	0.129002		500.39	0		400.492	0.499943		400.071	0		400.99	1.2357		401.103	0		802.107	0		802.108	0
500.491	0.208107		500.392	0		400.494	0.252503		400.074	0		400.992	0.8807		401.105	0		802.113	0		802.114	0
500.492	0.234621		500.393	0		400.496	0		400.075	0		400.994	0.376675		401.107	17.1356		802.119	0		802.12	1.94781
500.494	0.193121		500.447	0		400.499	0		400.076	0		400.996	0		401.109	49.9532		802.125	0.320534		802.126	4.04948
500.495	0.112228		500.449	0		400.501	0		400.077	0		400.998	0		401.112	80.3791		802.131	0.776424		802.133	6.01376
500.497	0.031617		500.45	0		400.503	0		400.079	0.168012		401	0		401.114	89.6662		802.137	1.10928		802.139	6.8118
500.498	0		500.452	0		400.873	0		400.08	0.43523		401.002	0		401.116	70.9793		802.143	1.16736		802.145	5.8368
500.5	0		500.453	0.094607		400.875	0		400.081	0.525765		401.046	0		401.118	35.188		802.149	0.911599		802.151	3.61538
500.501	0		500.455	0.161303		400.878	0		400.082	0.536649		401.048	0		401.12	6.1601		802.155	0.266161		802.157	0.321814
500.503	0		500.456	0.18989		400.88	0		400.083	0.43551		401.05	0		401.122	2.75529		802.161	0		802.163	0
500.504	0		500.458	0.161083		400.882	0.053937		400.084	0.193932		401.052	0		401.125	5.71475		802.168	0		802.169	0
500.506	0		500.459	0.094138		400.884	0.503512		400.085	0		401.054	0.26783		401.127	7.53037		802.174	0		802.175	0
500.507	0		500.461	0.002109		400.886	0.703156		400.086	0		401.056	1.35629		401.129	6.7777		802.18	0		802.181	0
500.509	0.126831		500.462	0		400.888	1.03242		400.087	0		401.058	2.8568		401.131	4.11168		802.344	0		802.187	0
500.51	0.222399		500.464	0		400.89	1.09989		400.088	0		401.061	3.39869		401.133	0.608212		802.351	0		802.193	2.72685
500.512	0.25213		500.465	0		400.893	0.910566		400.089	0.389355		401.063	10.6958		401.135	2.05873		802.357	0		802.2	7.04496
500.513	0.19577		500.467	0		400.895	0.481217		400.09	2.23		401.065	75.7966		401.138	4.63006		802.363	0		802.206	10.4751
500.515	0.095297		500.479	0		400.897	0.222083		400.091	5.21903		401.067	387.092		401.14	6.3686		802.369	0.471675		802.212	11.284
500.516	0.024138		500.48	0		400.899	0		400.092	7.62249		401.069	1127.71		401.142	6.44175		802.375	1.00884		802.218	8.7845
500.518	0		500.482	0		400.901	0		400.094	7.90194		401.071	2134.47		401.144	5.96502		802.381	1.28194		802.224	4.48772
500.519	0		500.483	0		400.903	0		400.095	5.90182		401.074	2880.08		401.146	6.17122		802.387	1.19988		802.23	0.424521
500.521	0		500.485	0.086987		400.906	0		400.096	2.56528		401.076	2608.12		401.148	7.04142		802.393	0.79971		802.236	0
500.522	0		500.486	0.164871		400.964	0		400.097	0.487613		401.078	1618.47		401.15	7.04677		802.399	0.093719		802.242	0
500.596	0		500.488	0.206307		400.966	0		400.098	0		401.08	701.37		401.153	5.22235		802.405	0		802.248	0
500.597	0		500.489	0.182678		400.968	0		400.099	0		401.082	167.229		401.155	1.77525		802.412	0		802.254	0
500.599	0		500.491	0.110878		400.97	0		400.1	0		401.084	20.1859		401.157	0.34838		802.418	0		802.261	6.31235
500.6	0		500.492	0.0248		400.972	0.21003		400.101	0		401.087	2.14665		401.159	0		802.424	0		802.267	14.3678
500.602	0.065001		500.494	0		400.974	0.735519		400.102	0.481422		401.089	1.30231		401.161	0		802.43	0		802.273	20.0779
500.603	0.159859		500.495	0		400.977	1.04315		400.103	1.97477		401.091	0.941897		401.163	0		802.436	0		802.279	19.5925
500.605	0.223053		500.497	0		400.979	1.09354		400.104	3.49207		401.093	0.403843		401.166	0		802.442	0.282379		802.285	13.4285
500.606	0.211747		500.498	0		400.981	0.828074		400.105	4.55336		401.095	0		401.541	0		802.448	0.621606		802.291	5.6736
500.608	0.139903		500.537	0		400.983	0.373487		400.106	4.7587		401.097	0		401.543	0		802.454	0.794762		802.297	0.456268
500.609	0.035062		500.539	0		400.985	0		400.108	4.0628		401.099	0		401.545	0		802.46	0.766052		802.303	0
500.611	0		500.54	0		400.987	0		400.109	2.63314		401.102	0		401.548	0		802.466	0.549852		802.309	0
500.612	0		500.542	0		400.99	0		400.11	1.56967		401.112	0		401.55	1.56887		802.473	0.164013		802.315	0
500.614	0		500.543	0.113568		400.992	0		400.111	0.26645		401.115	0		401.552	2.88429		802.479	0		802.322	0
500.615	0		500.545	0.178962		401.005	0		400.112	0		401.117	0		401.554	3.56866		802.485	0		802.474	0
500.844	0		500.546	0.197015		401.007	0		400.113	0		401.119	0		401.556	3.33284		802.491	0		802.48	0
500.845	0		500.548	0.159608		401.009	0		400.114	0		401.121	0.011312		401.558	2.31106		802.497	0		802.486	0
500.847	0		500.549	0.092538		401.011	0		400.115	0.20409		401.123	0.534922		401.561	0.312564		803.083	0		802.492	0
500.848	0		500.551	0.022705		401.013	0.17803		400.116	0.560811		401.125	0.8264		401.563	0		803.089	0		802.499	3.01421
500.85	0.074533		500.552	0		401.015	1.42626		400.117	0.876099		401.127	0.859636		401.565	0		803.095	0		802.505	5.69091
500.851	0.160696		500.554	0		401.018	2.71943		400.118	0.95581		401.13	0.603459		401.567	0		803.101	0		802.511	7.00428
500.853	0.207935		500.555	0		401.02	3.27935		400.119	1.07325		401.132	0.242465		401.569	0		803.108	0.360594		802.517	5.95341
500.854	0.181068		500.557	0		401.022	2.88279		400.12	1.04959		401.134	0		402.012	0		803.114	0.784849		802.523	3.27856
500.856	0.09947		500.614	0		401.024	1.77308		400.121	0.899373		401.136	0		402.015	0		803.12	1.03445		802.529	0
500.857	0.02691		500.615	0		401.026	0.598919		400.123	0.741851		401.138	0		402.017	0		803.126	1.03346		802.535	0
500.859	0		500.617	0		401.028	0		400.124	0.479874		401.14	0		402.019	0		803.132	0.759356		802.541	0
500.86	0		500.618	0		401.031	0		400.125	0.11997		401.143	0		402.021	0.796527		803.138	0.320949		802.547	0
500.862	0		500.62	0.090675		401.033	0		400.126	1.2638		401.145	0		402.023	1.9355		803.144	0		803.121	0
500.863	0		500.621	0.156699		401.035	0		400.127	4.59095		401.147	0		402.025	2.75797		803.15	0		803.127	0
500.921	0		500.623	0.18794		401.037	0		400.128	9.42526		401.149	0		402.028	2.79695		803.156	0		803.134	0
500.922	0		500.624	0.164021		401.039	0		400.129	12.3947		401.151	0.151961		402.03	2.05686		803.163	0		803.14	0
500.924	0		500.626	0.097977		401.041	0.370478		400.13	12.0068		401.153	0.774486		402.032	0.501727		803.383	0		803.146	2.38233
500.925	0		500.627	0.001988		401.043	0.930001		400.131	8.58658		401.156	1.09536		402.034	0		803.389	0		803.152	5.03009
500.927	0.089353		500.629	0		401.046	1.25661		400.132	4.09242		401.158	1.1281		402.036	0		803.395	0		803.158	6.73828
500.928	0.170975		500.63	0		401.048	1.30805		400.133	0.735438		401.16	0.861945		402.038	0		803.401	0		803.164	6.24468
500.93	0.213481		500.632	0		401.05	1.09449		400.134	0		401.162	0.422281		402.04	0		803.407	0.313971		803.17	3.89507
500.931	0.188741		500.633	0		401.052	0.382856		400.135	0.470111		401.164	0		402.06	0		803.413	0.738557		803.176	0.364075
500.933	0.113426		500.719	0		401.054	0.150645		400.137	0.835536		401.166	0		402.062	0		803.419	1.0319		803.182	0
500.934	0.02954		500.721	0		401.056	0.591592		400.138	0.91529		401.168	0		402.064	0		803.425	1.09709		803.189	0
500.936	0		500.722	0		401.059	1.72336		400.139	0.738138		401.171	0		402.066	0		803.431	0.929731		803.195	0
500.937	0		500.724	0		401.061	3.72065		400.14	0.46755		401.687	0		402.069	1.1387		803.438	0.626806		803.201	2.40038
500.939	0		500.725	0.093215		401.063	10.8454		400.141	8.15764		401.689	0		402.071	35.3814		803.444	0.170774		803.207	8.80987
500.94	0		500.727	0.15842		401.065	78.4444		400.142	37.7429		401.691	0		402.073	114.523		803.45	0		803.213	15.1044
500.967	0		500.728	0.181367		401.067	398.605		400.143	85.9885		401.693	0		402.075	210.452		803.456	0		803.219	17.7969
500.969	0		500.73	0.150169		401.069	1171.63		400.144	128.158		401.695	0.083294		402.077	269.286		803.462	0		803.225	14.7475
500.97	0		500.731	0.089712		401.071	2226.17		400.145	132.936		401.697	0.549338		402.079	234.702		803.468	0		803.231	8.20025
500.972	0		500.733	0.00216		401.074	2988.78		400.146	94.276		401.7	0.902423		402.082	139.388		803.474	0		803.237	2.61905
500.973	0.120938		500.734	0		401.076	2659.93		400.147	43.4299		401.702	0.994277		402.084	49.0758		803.48	0		803.244	0.214593
500.975	0.195776		500.736	0		401.078	1634.91		400.148	10.362		401.704	0.759183		402.086	7.69841		803.486	0		803.25	0
500.976	0.216371		500.737	0		401.08	699.688		400.149	0.927141		401.706	0.350493		402.088	0.312192		803.493	0		803.256	0
500.978	0.172956		500.739	0		401.082	174.623		400.15	0		401.708	0		402.09	0		803.499	0.191183		803.262	0
500.979	0.094082		500.746	0		401.084	25.9104		400.152	0		401.71	0		402.092	0		803.505	0.536878		803.268	6.10262
500.981	0.020898		500.748	0		401.087	4.81501		400.153	0		401.713	0		402.095	0		803.511	0.850255		803.274	10.9077
500.982	0		500.749	0		401.089	3.13832		400.154	0		401.715	0		402.097	0		803.517	0.950821		803.28	12.9483
500.984	0.114518		500.751	0		401.091	2.12187		400.156	0		401.812	0		402.099	0		803.523	0.762005		803.286	10.9778
500.985	0.194458		500.752	0.093719		401.093	0.78424		400.157	0		401.814	0		402.101	0		803.529	0.318026		803.292	6.412
500.987	0.238895		500.754	0.195645		401.095	0		400.158	0		401.816	0		402.103	17.106		803.535	0		803.299	0.517696
500.988	0.225354		500.755	0.2786		401.097	0		400.159	0		401.818	0		402.105	36.1458		803.542	0		803.305	0
500.99	0.157712		500.757	0.281218		401.1	0		400.16	0.430237		401.821	0.865633		402.108	47.7123		803.548	0		803.311	0
500.991	0.014483		500.758	0.200482		401.102	0		400.161	2.71744		401.823	1.51453		402.11	44.0676		803.554	0		803.317	0
500.993	0		500.76	0.092403		401.104	0		400.162	6.47002		401.825	1.83391		402.112	27.5902		803.921	0		803.323	0
500.994	0		500.761	0.022042		401.106	0		400.163	9.42912		401.827	1.57006		402.114	6.32051		803.927	0		804.198	0
500.996	0		500.763	0		401.108	0		400.164	9.91575		401.829	0.819892		402.116	0.288645		803.933	0		804.204	0
500.997	0		500.764	0		401.11	0.123232		400.166	7.64429		401.831	0.045355		402.118	4.11233		803.939	0		804.21	0
501.044	0		500.766	0		401.112	0.523694		400.167	3.52676		401.834	0		402.121	8.00445		803.945	0.356275		804.216	0
501.046	0		500.767	0		401.115	0.895873		400.168	0.473439		401.836	0		402.123	9.9798		803.951	0.75298		804.222	2.28431
501.047	0		500.818	0		401.117	0.993197		400.169	0		401.838	0		402.125	8.9583		803.957	0.953255		804.228	4.02533
501.049	0		500.82	0		401.119	0.699076		400.17	0.110881		401.84	0		402.127	5.73025		803.964	0.915507		804.234	4.82715
501.05	0.086492		500.821	0		401.121	0.247089		400.171	1.08888		402.059	0		402.129	1.02132		803.97	0.654558		804.24	4.34943
501.052	0.182673		500.823	0		401.123	0		400.172	2.16939		402.061	0		402.131	0		803.976	0.188482		804.247	2.9775
501.053	0.242788		500.824	0.064194		401.125	0		400.173	2.72572		402.063	0		402.134	0		803.982	0		804.253	0.25084
501.055	0.229815		500.826	0.154317		401.128	0		400.174	2.57158		402.065	0		402.136	0		803.988	0		804.259	0
501.056	0.154925		500.827	0.220399		401.13	0		400.175	1.73086		402.067	0.357636		402.138	0		803.994	0		804.265	0
501.058	0.043272		500.829	0.216268		401.186	0		400.176	0.445783		402.069	23.7519		402.14	4.2507		804	0		804.271	0
501.059	0		500.831	0.147904		401.188	0		400.177	0		402.072	107.902		402.142	8.72524		804.061	0		804.277	0
501.061	0		500.832	0.03701		401.19	0		400.178	0.110026		402.074	258.231		402.144	11.6611		804.068	0		804.283	0
501.062	0		500.834	0		401.192	0		400.179	0.602951		402.076	407.811		402.147	11.4526		804.074	0		804.289	2.26073
501.064	0		500.835	0		401.194	0.082307		400.181	1.15391		402.078	449.622		402.149	8.16207		804.08	0		804.296	4.27345
501.333	0		500.837	0		401.197	0.442871		400.182	1.43591		402.08	339.229		402.151	2.67166		804.086	0.370652		804.302	5.23971
501.335	0		500.838	0		401.199	0.711886		400.183	1.33086		402.082	175.635		402.153	0.280121		804.092	0.797858		804.308	4.46415
501.336	0		500.885	0		401.201	0.803697		400.184	0.90692		402.085	53.3967		402.155	0		804.098	1.02022		804.314	2.51619
501.338	0		500.886	0		401.203	0.666424		400.185	0.302819		402.087	5.93114		402.157	0		804.104	0.995719		804.32	0.167257
501.339	0.099164		500.888	0		401.205	0.354824		400.186	0		402.089	1.15374		402.16	0		804.11	0.754825		804.326	0
501.341	0.194736		500.889	0		401.207	0		400.187	0		402.091	1.40332		402.162	0		804.117	0.224269		804.332	0
501.342	0.240551		500.891	0.13635		401.209	0		400.188	0		402.093	1.60953		402.203	0		804.123	0		804.338	0
501.344	0.207422		500.892	0.195124		401.212	0		400.189	0		402.095	1.88587		402.205	0		804.129	0		804.345	0
501.345	0.12255		500.894	0.203268		401.214	0		400.239	0		402.098	1.76643		402.207	0		804.135	0		805.141	0
501.347	0.032855		500.895	0.162009		401.225	0		400.24	0		402.1	1.3641		402.209	0		804.141	0		805.147	0
501.348	0		500.897	0.095625		401.227	0		400.241	0		402.102	1.01291		402.211	1.67446		805.048	0		805.153	0
501.35	0		500.898	0.020287		401.229	0		400.242	0		402.104	0.397879		402.214	3.5064		805.054	0		805.16	0
501.351	0		500.9	0		401.231	0		400.243	0.193315		402.106	0		402.216	4.41279		805.06	0		805.166	2.41566
501.353	0		500.901	0		401.233	0.218215		400.244	0.500575		402.108	0		402.218	3.87121		805.066	0		805.172	4.20038
501.419	0		500.903	0		401.235	0.771805		400.245	0.699698		402.111	0		402.22	2.37805		805.072	1.00045		805.178	4.88369
501.421	0		500.904	0		401.238	1.09486		400.246	0.673939		402.113	0		402.222	0.596268		805.078	2.22544		805.184	4.18314
501.422	0		501.023	0		401.24	1.03302		400.247	0.453812		402.199	0		402.224	0		805.084	2.95313		805.19	2.60595
501.424	0		501.025	0		401.242	0.657035		400.248	0.128557		402.201	0		402.227	0		805.091	2.87105		805.196	0.249872
501.425	0.086596		501.026	0		401.244	0.231457		400.249	0		402.204	0		402.229	0		805.097	1.99235		805.203	0
501.427	0.158824		501.028	0		401.246	0		400.25	0		402.206	0		402.231	0		805.103	0.549488		805.209	0
501.428	0.194275		501.029	0.095575		401.248	0		400.251	0		402.208	0.531337		403.064	0		805.109	0		805.215	0
501.43	0.1725		501.031	0.162017		401.25	0		400.253	0		402.21	2.0202		403.066	0		805.115	0		805.221	1.58806
501.431	0.108235		501.032	0.200923		401.253	0		400.259	0		402.212	2.99113		403.068	0		805.121	0		805.227	6.82732
501.433	0.028703		501.034	0.195873		401.255	0		400.26	0		402.214	3.12884		403.07	0		805.127	0		805.233	10.9972
501.434	0		501.035	0.155333		401.257	0.152675		400.261	0		402.217	2.39193		403.072	1.7848		805.17	0		805.239	11.5719
501.436	0		501.037	0.03332		401.259	0.640438		400.262	0		402.219	1.07805		403.075	3.24747		805.176	0		805.245	8.25693
501.437	0.092062		501.038	0		401.261	0.960855		400.263	0.194834		402.221	0		403.077	4.03191		805.183	0		805.252	3.09099
501.439	0.163205		501.04	0		401.263	2.23555		400.264	2.08359		402.223	0		403.079	3.76322		805.189	0		805.258	0.114742
501.44	0.202069		501.041	0		401.266	5.6432		400.265	5.20445		402.225	0		403.081	2.56175		805.195	0.515046		805.264	0
501.442	0.184678		501.043	0		401.268	9.55578		400.267	7.53048		402.227	0		403.083	0.323184		805.201	1.02613		805.27	0
501.443	0.117554		501.061	0		401.27	11.2266		400.268	7.68823		402.292	0		403.086	0		805.207	1.17621		805.276	0
501.445	0.115817		501.062	0		401.272	9.81541		400.269	5.73474		402.295	0		403.088	2.532		805.213	0.973328		805.282	0
501.446	0.159182		501.064	0		401.274	5.84857		400.27	2.5895		402.297	0		403.09	6.36379		805.219	0.580762		806.056	0
501.448	0.196149		501.065	0		401.276	1.64201		400.271	0.539837		402.299	0		403.092	9.25998		805.226	0.141301		806.062	0
501.449	0.169017		501.067	0.117592		401.279	0.073244		400.272	0		402.301	0.008616		403.094	8.40999		805.232	0		806.068	0
501.451	0.093826		501.068	0.168711		401.281	0.748398		400.273	0		402.303	0.458388		403.096	4.2532		805.238	0		806.074	0
501.452	0.023049		501.07	0.189106		401.283	1.21334		400.274	0		402.305	0.672514		403.099	10.5946		805.244	0		806.08	2.75171
501.454	0		501.071	0.160698		401.285	1.60685		400.275	0		402.308	0.754148		403.101	42.0884		805.25	0		806.086	5.20871
501.455	0		501.073	0.093039		401.287	1.77414		400.282	0		402.31	0.645979		403.103	74.7661		805.901	0		806.093	6.38621
501.457	0		501.074	0.021488		401.289	1.51558		400.283	0		402.312	0.399528		403.105	88.2581		805.907	0		806.099	5.61257
501.458	0		501.076	0		401.291	1.08003		400.284	0		402.314	0		403.107	74.2577		805.913	0		806.105	3.49594
501.488	0		501.077	0		401.294	0.847886		400.285	0		402.316	0		403.109	43.6716		805.919	0		806.111	0.306587
501.49	0		501.079	0		401.296	0.346301		400.286	0.15401		402.318	0		403.112	11.1114		805.925	0.267009		806.117	0
501.491	0		501.08	0		401.298	0		400.287	0.450754		402.321	0		403.114	0.985476		805.931	0.641967		806.123	0
501.493	0		501.085	0		401.3	0		400.288	0.654888		403.052	0		403.116	0		805.937	0.868797		806.129	0
501.494	0.139928		501.086	0		401.302	0		400.289	0.6407		403.054	0		403.118	0		805.944	0.825198		806.136	0
501.496	0.230178		501.088	0		401.304	0		400.29	0.428118		403.056	0		403.12	0		805.95	0.538218		807.347	0
501.497	0.261953		501.089	0		401.542	0		400.291	0.140283		403.058	0		403.122	0		805.956	0.145504		807.353	0
501.499	0.215366		501.091	0.102029		401.544	0		400.292	0		403.06	0.00219		403.125	1.20002		805.962	0		807.36	0
501.5	0.120279		501.092	0.164552		401.546	0		400.293	0		403.062	0.259032		403.127	3.19025		805.968	0		807.366	0
501.502	0.031358		501.094	0.196876		401.548	0		400.294	0		403.065	0.530651		403.129	4.39784		805.974	0		807.372	2.30142
501.503	0		501.095	0.175143		401.551	0.03692		400.296	0		403.067	0.701647		403.131	3.87312		805.98	0		807.378	4.68946
501.505	0		501.097	0.107594		401.553	0.366694		400.416	0		403.069	0.645299		403.133	2.17727		806.042	0		807.384	6.14166
501.506	0		501.098	0.001921		401.555	0.651583		400.417	0		403.071	0.635532		403.135	0		806.048	0		807.39	5.67543
501.508	0		501.1	0		401.557	0.826825		400.418	0		403.073	2.01829		403.138	0		806.054	0		807.397	3.58512
501.535	0		501.101	0		401.559	0.772964		400.419	0		403.075	5.65206		403.14	0		806.06	0		807.403	3.0214
501.537	0		501.103	0		401.561	0.52161		400.42	0.109195		403.078	8.8396		403.142	0		806.066	0.281497		807.409	5.32462
501.538	0		501.104	0		401.564	0.220068		400.421	0.370712		403.08	9.42083		403.668	0		806.073	4.07983		807.415	6.95604
501.54	0		501.294	0		401.566	0		400.422	0.583384		403.082	6.99441		403.67	0		806.079	16.8373		807.421	6.48223
501.541	0.093471		501.296	0		401.568	0		400.423	0.61773		403.084	4.44184		403.673	0		806.085	34.103		807.427	4.16241
501.543	0.180575		501.297	0		401.57	0		400.425	0.453924		403.086	6.19403		403.675	0		806.091	45.5896		807.433	0.08359
501.544	0.230682		501.299	0		401.572	0		400.426	0.169052		403.088	9.91544		403.677	1.59195		806.097	42.4674		807.44	0
501.546	0.208486		501.3	0.086156		401.892	0		400.427	0		403.091	10.8549		403.679	2.92595		806.103	27.5628		807.446	0
501.547	0.126153		501.302	0.156543		401.894	0		400.428	0		403.093	8.82604		403.681	3.5997		806.109	11.1206		807.452	0
501.549	0.033224		501.303	0.18763		401.896	0		400.429	0		403.095	4.58572		403.684	3.26817		806.116	2.17547		807.458	0
501.55	0		501.305	0.153276		401.899	0		400.43	0		403.097	0.758908		403.686	2.10616		806.122	0.148945		808.155	0
501.552	0		501.306	0.075382		401.901	0.006066		400.431	0		403.099	0		403.688	0.276335		806.128	0		808.161	0
501.553	0		501.308	0.016353		401.903	0.313753		400.432	0.220673		403.101	0.343252		403.69	0		806.134	0		808.167	0
501.555	0		501.309	0		401.905	0.482152		400.433	0.526602		403.104	0.972279		403.692	0		806.14	0		808.173	0
501.662	0		501.311	0		401.907	0.633262		400.434	0.731141		403.106	1.49986		403.694	0		806.146	0		808.179	3.46321
501.663	0		501.312	0		401.909	1.03259		400.435	0.759677		403.108	1.59777		403.697	0		807.05	0		808.185	5.72274
501.665	0		501.314	0		401.911	1.1043		400.436	0.5966		403.11	1.12183		404.076	0		807.056	0		808.192	6.25257
501.666	0		501.469	0		401.914	0.84138		400.437	0.188188		403.112	0.340204		404.078	0		807.063	0		808.198	4.87113
501.668	0.135188		501.47	0		401.916	0.57602		400.439	0.068239		403.115	0		404.08	0		807.069	0		808.204	2.5343
501.669	0.224875		501.472	0		401.918	0.230862		400.44	0.274164		403.117	0		404.082	0		807.075	1.13004		808.21	0.207671
501.671	0.243337		501.473	0		401.92	0		400.441	0.464479		403.119	0		404.084	7.66353		807.081	7.95407		808.216	0
501.672	0.184953		501.475	0.105712		401.922	0		400.442	0.590896		403.121	0		404.087	14.2396		807.087	17.9188		808.222	0
501.674	0.096408		501.476	0.151717		401.924	0.169916		400.443	0.603023		403.269	0		404.089	17.3067		807.093	26.2228		808.229	0
501.675	0.024703		501.478	0.167145		401.927	0.612019		400.444	0.501414		403.271	0		404.091	14.8971		807.099	27.5463		808.235	0
501.677	0		501.479	0.152984		401.929	0.943735		400.445	0.261688		403.273	0		404.093	9.59132		807.106	20.0938		809.167	0
501.678	0		501.481	0.115573		401.931	0.969741		400.446	0		403.275	0		404.095	43.3002		807.112	9.31961		809.173	0
501.68	0		501.482	0.025709		401.933	0.705702		400.447	0		403.278	0.076603		404.098	175.107		807.118	2.76999		809.179	0
501.681	0		501.484	0		401.935	0.294046		400.448	0		403.28	0.567103		404.1	392.128		807.124	0.44338		809.185	0
501.908	0		501.486	0		401.937	0		400.449	0		403.282	0.880982		404.102	591.897		807.13	0		809.192	2.05423
501.909	0		501.487	0		401.94	0		400.458	0		403.284	1.01458		404.104	597.757		807.136	0		809.198	4.71891
501.911	0		501.489	0		401.942	0		400.459	0		403.286	0.875195		404.106	391.741		807.143	0		809.204	6.71447
501.912	0		501.55	0		401.944	0		400.46	0		403.288	0.504121		404.108	176.067		807.149	0		809.21	6.73966
501.914	0.070887		501.552	0		402.061	0		400.461	0		403.291	0		404.111	46.6749		807.401	0		809.216	4.82986
501.915	0.160774		501.553	0		402.063	0		400.462	0.187025		403.293	0		404.113	3.94494		807.407	0		809.222	2.27657
501.917	0.229168		501.555	0		402.065	0		400.463	0.466479		403.295	0		404.115	0		807.413	0		809.229	0.144266
501.918	0.234549		501.556	0.099312		402.067	0		400.464	0.630131		403.297	0		404.117	0		807.42	0		809.235	0
501.92	0.173517		501.558	0.166845		402.069	23.2791		400.465	0.632296		403.447	0		404.119	0		807.426	0.338329		809.241	0
501.921	0.08597		501.559	0.193281		402.072	109.7		400.467	0.476007		403.449	0		404.122	2.05796		807.432	0.760226		809.247	0
501.923	0.021815		501.561	0.164814		402.074	264.387		400.468	0.166291		403.451	0		404.124	3.60534		807.438	0.95746		809.253	0
501.924	0		501.562	0.102183		402.076	416.938		400.469	0		403.454	0		404.126	3.89316		807.444	0.847875		810.169	0
501.926	0		501.564	0.020593		402.078	447.069		400.47	0		403.456	0.188882		404.128	2.84763		807.45	0.505382		810.175	0
501.927	0		501.565	0		402.08	328.37		400.471	0		403.458	0.888538		404.13	1.27436		807.457	0.128848		810.181	0
501.929	0		501.567	0		402.082	167.387		400.472	0		403.46	1.18267		404.132	0.177879		807.463	0		810.187	0
501.982	0		501.568	0		402.085	51.9528		400.756	0		403.462	1.20618		404.135	0		807.469	0		810.193	1.49823
501.983	0		501.57	0		402.087	7.54328		400.757	0		403.465	1.01169		404.137	0		807.475	0		810.2	6.4043
501.985	0		501.573	0		402.089	0.040153		400.758	0		403.467	0.599622		404.139	0		807.481	0		810.206	12.3146
501.986	0		501.574	0		402.091	0.152743		400.759	0		403.469	0		404.141	0		807.826	0		810.212	17.1001
501.988	0.082558		501.576	0		402.093	0.602044		400.76	0.109172		403.471	0		405.011	0		807.832	0		810.218	17.7196
501.989	0.160457		501.577	0		402.095	0.909869		400.761	0.36666		403.473	0		405.013	0		807.839	0		810.224	13.4951
501.991	0.203601		501.579	0.097311		402.098	1.03177		400.762	0.538225		403.475	0		405.015	0		807.845	0		810.231	7.11325
501.992	0.188782		501.58	0.160862		402.1	0.876617		400.764	0.54165		403.506	0		405.017	0		807.851	0.477187		810.237	2.01471
501.994	0.128433		501.582	0.188906		402.102	0.439669		400.765	0.361442		403.508	0		405.019	1.27336		807.857	0.858341		810.243	0.142894
501.995	0.012252		501.583	0.166882		402.104	0		400.766	0.111416		403.51	0		405.021	3.06397		807.863	0.972197		810.249	2.45507
501.997	0		501.585	0.108907		402.106	0		400.767	0		403.512	0		405.024	4.37439		807.869	0.92521		810.255	4.64567
501.998	0		501.587	0.001578		402.108	0		400.768	0		403.515	0.269075		405.026	4.24933		807.876	0.728739		810.262	5.77513
502	0		501.588	0		402.111	0		400.769	0		403.517	1.08566		405.028	2.81357		807.882	0.25926		810.268	5.09704
502.001	0		501.59	0		402.147	0		400.77	0		403.519	1.49655		405.03	0.177273		807.888	0		810.274	3.11559
502.104	0		501.591	0		402.15	0		400.884	0		403.521	1.43042		405.032	0		807.894	0		810.28	0.253874
502.105	0		501.593	0		402.152	0		400.885	0		403.523	0.936101		405.035	0		807.9	0		810.286	0
502.107	0		501.775	0		402.154	0		400.886	0		403.525	0.346548		405.037	0		807.906	0		810.292	0
502.108	0		501.777	0		402.156	0.180111		400.887	0		403.528	0		405.039	0		808.017	0		810.299	0
502.11	0.115535		501.778	0		402.158	0.679149		400.888	0.250452		403.53	0		405.083	0		808.023	0		810.305	0
502.111	0.190643		501.78	0		402.16	1.09747		400.89	0.544581		403.532	0		405.085	0		808.03	0		811.048	0
502.113	0.232956		501.781	0.108511		402.163	1.21876		400.891	0.706357		403.534	0		405.087	0		808.036	0		811.055	0
502.114	0.222753		501.783	0.18208		402.165	0.939409		400.892	0.682716		403.549	0		405.089	0		808.042	0.381412		811.061	0
502.116	0.162123		501.784	0.203168		402.167	0.393266		400.893	0.484716		403.552	0		405.091	1.83018		808.048	0.778369		811.067	0
502.117	0.013111		501.786	0.164733		402.169	0		400.894	0.142805		403.554	0		405.094	3.02853		808.054	0.939429		811.073	4.71647
502.119	0		501.787	0.099442		402.171	0		400.895	0		403.556	0		405.096	3.24907		808.06	0.843806		811.079	22.3857
502.121	0		501.789	0.023416		402.173	0		400.896	0		403.558	0.488969		405.098	2.58998		808.067	0.53535		811.086	66.9697
502.122	0		501.79	0.089486		402.175	0		400.897	0		403.56	1.17909		405.1	6.69579		808.073	0.141854		811.092	105.761
502.124	0		501.792	0.245207		402.275	0		400.898	0		403.562	1.56161		405.102	22.8754		808.079	0		811.098	116.176
502.244	0		501.793	0.370978		402.277	0		400.978	0		403.565	1.51393		405.105	46.2627		808.085	0.613019		811.104	87.0716
502.246	0		501.795	0.39415		402.279	0		400.979	0		403.567	1.05164		405.107	60.0607		808.091	1.89859		811.11	44.6684
502.247	0		501.796	0.295715		402.282	0		400.98	0		403.569	0.322657		405.109	55.2823		808.097	3.13894		811.117	7.85222
502.249	0		501.798	0.151404		402.284	0.322584		400.981	0		403.571	0		405.111	35.0226		808.104	3.61375		811.123	0.470314
502.25	0.094674		501.799	0.029226		402.286	0.806828		400.982	0.831111		403.573	0		405.113	12.2265		808.11	3.00634		811.129	0
502.252	0.205604		501.801	0		402.288	1.07903		400.983	5.06419		403.575	0		405.116	10.9232		808.116	1.50226		811.135	0
502.253	0.278198		501.802	0		402.29	1.10824		400.984	11.9715		403.578	0		405.118	31.4788		808.122	0.307155		811.141	0
502.255	0.259279		501.804	0		402.292	0.82869		400.985	17.5912		403.706	0		405.12	48.4871		808.128	0		811.148	0
502.256	0.161388		501.805	0		402.295	0.279074		400.987	17.6815		403.708	0		405.122	50.8071		808.134	0		812.06	0
502.258	0.035664		501.852	0		402.297	0		400.988	12.6123		403.71	0		405.124	38.0758		808.141	0		812.066	0
502.259	0		501.853	0		402.299	0		400.989	5.88557		403.713	0		405.127	17.4714		808.147	0		812.072	0
502.261	0		501.855	0		402.301	0		400.99	0.937055		403.715	0.067153		405.129	3.02558		808.357	0		812.079	0
502.262	0		501.856	0		402.303	0		400.991	0.261826		403.717	0.508127		405.131	0.066604		808.363	0		812.085	2.7552
502.264	0		501.858	0.093759		402.407	0		400.992	0.797691		403.719	0.879887		405.133	0		808.369	0		812.091	9.38571
502.294	0		501.86	0.153366		402.409	0		400.993	1.22236		403.721	1.03939		405.135	0		808.375	0		812.097	13.8187
502.296	0		501.861	0.186112		402.412	0		400.994	1.31325		403.724	0.864059		405.137	0		808.381	0.25536		812.103	14.2582
502.297	0		501.863	0.17072		402.414	0		400.995	1.0061		403.726	0.453711		405.14	0		808.387	0.645573		812.11	10.7034
502.299	0		501.864	0.11193		402.416	0.093176		400.996	0.377786		403.728	0		405.771	0		808.394	0.867768		812.116	5.64194
502.3	0.124345		501.866	0.126757		402.418	0.469495		400.997	0		403.73	0		405.773	0		808.4	0.797931		812.122	0.457232
502.302	0.20795		501.867	0.171564		402.42	0.730148		400.998	0		403.732	0		405.775	0		808.406	0.516291		812.128	0
502.303	0.234705		501.869	0.193254		402.422	0.803568		400.999	0		403.734	0		405.777	0		808.412	0.142239		812.134	0
502.305	0.189698		501.87	0.151162		402.425	0.61754		401.001	0.205595		403.909	0		405.78	0.953982		808.418	0		812.141	0
502.306	0.102135		501.872	0.07593		402.427	0.269996		401.002	0.581532		403.911	0		405.782	2.02466		808.424	0		812.147	0
502.308	0.026977		501.873	0.017954		402.429	0		401.003	0.830696		403.913	0		405.784	2.49685		808.431	0		812.184	0
502.309	0		501.875	0		402.431	0		401.004	0.798997		403.915	0		405.786	2.2011		808.437	0		812.19	0
502.311	0		501.876	0		402.433	0		401.005	0.663989		403.917	0.079765		405.788	1.41957		809.054	0		812.197	0
502.312	0		501.878	0		402.435	0		401.006	0.499234		403.92	0.48743		405.791	0.324482		809.06	0		812.203	0
502.314	0		501.879	0		402.745	0		401.007	0.720073		403.922	0.950543		405.793	0		809.066	0		812.209	2.07187
502.324	0		501.979	0		402.748	0		401.008	0.863004		403.924	1.25028		405.795	0		809.073	0		812.215	14.6496
502.326	0		501.98	0		402.75	0		401.009	0.75916		403.926	1.19241		405.797	0		809.079	0.970839		812.221	30.9304
502.327	0		501.982	0		402.752	0		401.01	0.507617		403.928	0.824478		405.799	0		809.085	4.02372		812.228	43.4683
502.329	0		501.983	0		402.754	0.32714		401.011	0.023439		403.93	0.355191		405.916	0		809.091	8.64927		812.234	44.0598
502.33	0.196903		501.985	0.084638		402.756	0.890562		401.012	0		403.933	0		405.918	0		809.097	12.2489		812.24	32.5911
502.332	0.344679		501.986	0.158804		402.758	1.3137		401.013	0.287601		403.935	0		405.92	0		809.103	12.642		812.246	14.8903
502.334	0.419999		501.988	0.191581		402.761	1.35094		401.015	9.50398		403.937	0.469823		405.922	0		809.11	9.67065		812.253	3.35466
502.335	0.376107		501.989	0.15396		402.763	0.965668		401.016	62.9969		403.939	1.22152		405.924	2.43298		809.116	4.98113		812.259	0.240591
502.337	0.237268		501.991	0.073027		402.765	0.305102		401.017	175.674		403.941	1.65514		405.927	3.81115		809.122	1.2077		812.265	0
502.338	0.155419		501.992	0.015393		402.767	0		401.018	317.39		403.944	1.59868		405.929	4.01681		809.128	0.102829		812.271	0
502.34	0.161066		501.994	0		402.769	0		401.019	440.75		403.946	1.08239		405.931	3.14694		809.134	0		812.277	0
502.341	0.197473		501.995	0		402.772	0		401.02	448.29		403.948	0.340857		405.933	1.77946		809.141	0		812.284	0
502.343	0.174588		501.997	0		402.774	0		401.021	362.689		403.95	0		405.935	0		809.147	0		812.29	0
502.344	0.107303		501.998	0		402.967	0		401.022	252.419		403.952	0		405.938	0		809.153	0		812.296	0
502.346	0.02907		502.069	0		402.969	0		401.023	147.486		403.954	0		405.94	0		809.382	0		812.302	0
502.347	0		502.071	0		402.971	0		401.024	61.1274		403.957	0		405.942	0		809.388	0		812.308	0
502.349	0		502.072	0		402.973	0		401.025	12.4992		404.096	0		405.979	0		809.394	0		812.315	3.07479
502.35	0		502.074	0		402.976	0.148693		401.026	1.29451		404.098	0		405.981	0		809.4	0		812.321	5.44765
502.352	0		502.075	0.095829		402.978	0.660198		401.027	0.245364		404.1	0		405.984	0		809.406	0.332402		812.327	6.29373
502.392	0		502.077	0.175651		402.98	0.861082		401.029	0.481506		404.103	0		405.986	0		809.412	0.763508		812.333	5.28466
502.394	0		502.078	0.209035		402.982	0.854433		401.03	0.794507		404.105	0.829253		405.988	1.59111		809.419	1.02687		812.34	3.4523
502.395	0		502.08	0.17116		402.984	0.652038		401.031	0.70359		404.107	2.34354		405.99	2.87345		809.425	0.998203		812.346	0.067278
502.397	0		502.081	0.090995		402.986	0.314473		401.032	1.02355		404.109	2.84504		405.992	3.43576		809.431	0.708317		812.352	0
502.398	0.118107		502.083	0.020186		402.989	0		401.033	1.29402		404.111	2.71676		405.995	3.0339		809.437	0.190684		812.358	0
502.4	0.217355		502.084	0		402.991	0		401.034	1.64315		404.114	1.98419		405.997	1.88798		809.443	0		812.364	0
502.402	0.257288		502.086	0		402.993	0		401.035	1.86846		404.116	0.831783		405.999	0		809.45	0		812.371	0
502.403	0.21031		502.087	0		402.995	0		401.036	1.63291		404.118	0		406.001	0		809.456	0		813.192	0
502.405	0.113113		502.089	0		403.065	0		401.037	0.829916		404.12	0		406.003	0		809.462	0		813.198	0
502.406	0.03191		502.14	0		403.067	0		401.038	0.656183		404.122	0		406.006	0		810.037	0		813.204	0
502.408	0		502.142	0		403.069	0		401.039	0.492435		404.124	0		406.01	0		810.043	0		813.21	0
502.409	0		502.143	0		403.071	0		401.04	0.152173		404.127	0		406.012	0		810.05	0		813.217	6.21379
502.411	0		502.145	0		403.073	0.901128		401.041	0		404.129	0		406.014	0		810.056	0		813.223	14.8564
502.412	0		502.146	0.096257		403.075	3.60892		401.043	0.153792		404.131	0		406.017	0		810.062	0.329049		813.229	22.532
502.417	0		502.148	0.162005		403.078	6.77955		401.044	0.43231		404.133	0.462726		406.019	1.74073		810.068	6.87362		813.235	24.7461
502.418	0		502.149	0.190174		403.08	8.28877		401.045	0.62279		404.135	1.29112		406.021	3.13305		810.074	20.9274		813.241	19.9544
502.42	0		502.151	0.1571		403.082	7.44228		401.046	0.634998		404.138	1.98489		406.023	3.6521		810.08	39.2717		813.248	10.4877
502.421	0		502.152	0.081257		403.084	5.21658		401.047	0.472921		404.14	2.1348		406.025	3.12593		810.087	51.8252		813.254	3.3378
502.423	0.083757		502.154	0.020164		403.086	3.22516		401.048	0.14976		404.142	1.60046		406.028	1.90829		810.093	47.1209		813.26	0.208544
502.424	0.174408		502.155	0		403.088	2.75312		401.049	0		404.144	0.516525		406.03	0.275607		810.099	29.7938		813.266	0
502.426	0.235015		502.157	0		403.091	2.44035		401.05	0		404.146	0		406.032	1.41681		810.105	12.4808		813.273	0
502.427	0.220963		502.158	0		403.093	1.52904		401.051	0		404.148	0		406.034	2.91748		810.111	3.07219		813.279	0
502.429	0.142668		502.16	0		403.095	0.469953		401.052	0		404.151	0		406.036	3.71389		810.118	0.392681		813.285	0
502.43	0.037735		502.204	0		403.097	0		401.058	0		404.153	0		406.039	3.24336		810.124	0		813.497	0
502.432	0		502.205	0		403.099	0		401.059	0		404.168	0		406.041	1.81729		810.13	0		813.503	0
502.433	0		502.207	0		403.102	0.010722		401.06	0		404.17	0		406.043	0.252536		810.136	0		813.509	0
502.435	0		502.208	0		403.104	0.252392		401.061	0		404.172	0		406.045	0		810.142	0		813.515	0
502.436	0		502.21	0.126779		403.106	0.474803		401.062	0.213433		404.175	0		406.047	0		810.396	0		813.522	2.22201
502.438	0		502.211	0.192646		403.108	0.578266		401.063	0.522353		404.177	0.492837		406.05	0		810.402	0		813.528	4.20179
502.439	0		502.213	0.206543		403.11	0.48089		401.064	0.782676		404.179	1.28276		406.052	0		810.409	0		813.534	5.34799
502.441	0.078446		502.214	0.158233		403.112	0.253721		401.065	2.00344		404.181	1.57258		406.076	0		810.415	0		813.54	5.00549
502.442	0.159346		502.216	0.077265		403.115	0		401.066	9.0713		404.183	1.53185		406.078	0		810.421	0.38996		813.547	3.38677
502.444	0.20467		502.217	0.015682		403.117	0		401.067	18.7095		404.186	1.11532		406.08	0		810.427	0.834398		813.553	0.291603
502.445	0.185421		502.219	0		403.119	0		401.068	49.6192		404.188	0.425017		406.083	0		810.433	1.05005		813.559	0
502.447	0.11675		502.22	0		403.121	0		401.07	138.648		404.19	0		406.085	1.91222		810.44	0.976755		813.565	0
502.448	0.030606		502.222	0		403.245	0		401.071	608.396		404.192	0		406.087	3.40782		810.446	0.66435		813.571	0
502.45	0		502.223	0		403.247	0		401.072	2176.72		404.194	0		406.089	4.0221		810.452	0.182735		813.578	0
502.451	0		502.319	0		403.249	0		401.073	4673.24		404.196	0		406.091	3.55901		810.458	0		814.195	0
502.453	0		502.32	0		403.251	0		401.074	7303.49		404.467	0		406.094	2.30082		810.464	0		814.201	0
502.454	0		502.322	0		403.254	0.049464		401.075	7862.58		404.469	0		406.096	0.428328		810.47	0		814.207	0
502.522	0		502.323	0		403.256	0.386759		401.076	5773.7		404.471	0		406.098	10.6521		810.477	0		814.213	0
502.524	0		502.325	0.064082		403.258	0.569218		401.077	3088.31		404.474	0		406.1	57.1306		810.842	0		814.22	2.29955
502.525	0		502.326	0.147419		403.26	0.634602		401.078	1131.66		404.476	0.101139		406.102	110.475		810.848	0		814.226	33.958
502.527	0		502.328	0.21039		403.262	0.533279		401.079	305.358		404.478	0.533252		406.104	142.79		810.855	0		814.232	78.3159
502.528	0.111435		502.329	0.210705		403.265	0.292328		401.08	92.8111		404.48	1.04727		406.107	119.561		810.861	0		814.238	108.487
502.53	0.205835		502.331	0.149588		403.267	0		401.081	31.5048		404.482	1.486		406.109	70.1391		810.867	0.496067		814.245	106.444
502.532	0.248318		502.332	0.067947		403.269	0		401.082	8.60495		404.485	1.52122		406.111	156.87		810.873	0.974771		814.251	74.6109
502.533	0.214435		502.334	0.014249		403.271	0		401.084	1.98186		404.487	1.12867		406.113	542.025		810.879	1.09972		814.257	30.3349
502.535	0.130662		502.335	0		403.273	0		401.085	0.835284		404.489	0.515425		406.115	1105.47		810.886	0.920567		814.263	3.77371
502.536	0.033652		502.337	0		403.351	0		401.086	1.69536		404.491	0		406.118	1633.76		810.892	0.56146		814.27	0.137886
502.538	0		502.338	0		403.354	0		401.087	2.35948		404.493	0		406.12	1542.71		810.898	0.148337		814.276	0
502.539	0		502.34	0		403.356	0		401.088	2.31048		404.495	0		406.122	989.903		810.904	0		814.282	0
502.541	0		502.368	0		403.358	0		401.089	1.89945		404.498	0		406.124	433.094		810.91	0		814.288	0
502.542	0		502.37	0		403.36	0.129583		401.09	1.49001		404.701	0		406.126	123.141		810.917	0		814.294	0
502.563	0		502.371	0		403.362	0.540276		401.091	1.09542		404.703	0		406.129	17.0569		810.923	0		815.2	0
502.565	0		502.373	0		403.365	0.784925		401.092	1.00665		404.705	0		406.131	0.528499		810.929	0		815.206	0
502.566	0		502.374	0.098359		403.367	0.837376		401.093	1.1577		404.707	0		406.133	0		810.935	0		815.212	0
502.568	0		502.376	0.174786		403.369	0.665807		401.094	1.14598		404.71	0.307731		406.135	0		810.941	0		815.218	0
502.569	0.08757		502.377	0.214845		403.371	0.313503		401.095	0.967736		404.712	1.03504		406.137	0		810.948	0.296414		815.225	2.76817
502.571	0.163316		502.379	0.199039		403.373	0		401.096	0.798178		404.714	1.42603		406.14	0		810.954	0.626451		815.231	19.7052
502.572	0.196799		502.38	0.139588		403.375	0		401.098	0.585096		404.716	1.35895		406.348	0		810.96	0.763967		815.237	33.9654
502.574	0.167576		502.382	0.030168		403.378	0		401.099	0.697796		404.718	0.853084		406.351	0		810.966	0.714652		815.243	44.1205
502.575	0.097248		502.384	0		403.38	0		401.1	1.25506		404.72	0.26995		406.353	0		810.972	0.52658		815.25	41.5317
502.577	0.025558		502.385	0		403.506	0		401.101	1.60094		404.723	0		406.355	0		810.979	0.162478		815.256	27.1512
502.578	0		502.387	0		403.508	0		401.102	1.42292		404.725	0		406.357	1.63289		810.985	0		815.262	10.9669
502.58	0.109296		502.388	0		403.51	0		401.103	0.85969		404.727	0		406.359	3.02291		810.991	0		815.268	3.15435
502.581	0.194649		502.429	0		403.512	0		401.104	0.242777		404.729	0		406.362	3.63913		810.997	0		815.275	0.221829
502.583	0.229056		502.43	0		403.515	0.044627		401.105	0		404.812	0		406.364	3.13706		811.003	0		815.281	0
502.584	0.18703		502.432	0		403.517	0.356074		401.106	0		404.814	0		406.366	1.81723		811.022	0		815.287	0
502.586	0.097684		502.433	0		403.519	0.649087		401.107	0		404.817	0		406.368	0.210826		811.028	0		815.293	0
502.587	0.027391		502.435	0.105475		403.521	0.782633		401.108	0.957948		404.819	0		406.37	0		811.034	0		815.3	0
502.589	0		502.436	0.189926		403.523	0.660453		401.109	17.7475		404.821	0.299675		406.373	0		811.041	0		815.368	0
502.59	0		502.438	0.221836		403.525	0.353045		401.11	73.9991		404.823	0.909368		406.375	0		811.047	0.332488		815.375	0
502.592	0		502.439	0.178847		403.528	0		401.112	171.057		404.825	1.13049		406.377	0		811.053	1.32973		815.381	0
502.594	0		502.441	0.095389		403.53	0		401.113	269.084		404.828	1.16756		406.718	0		811.059	1.29476		815.387	0
502.737	0		502.442	0.021749		403.532	0		401.114	291.782		404.83	0.979823		406.72	0		811.065	10.8605		815.393	3.1247
502.739	0		502.444	0		403.534	0		401.115	219.678		404.832	0.474968		406.722	0		811.072	67.5802		815.4	5.67625
502.74	0		502.445	0		403.702	0		401.116	117.345		404.834	0		406.725	0		811.078	266.579		815.406	7.08274
502.742	0		502.447	0		403.704	0		401.117	40.413		404.836	0		406.727	0.820034		811.084	633.156		815.412	6.49288
502.743	0.097787		502.449	0		403.706	0		401.118	6.02162		404.839	0		406.729	1.83145		811.09	1073.4		815.418	4.30903
502.745	0.180334		502.453	0		403.708	0		401.119	0.051625		404.841	0		406.731	2.56026		811.096	1263.31		815.425	0.103779
502.746	0.213406		502.455	0		403.71	0.131053		401.12	0		404.847	0		406.733	2.68065		811.103	1001.47		815.431	0
502.748	0.178166		502.456	0		403.713	0.568419		401.121	0		404.849	0		406.736	2.14058		811.109	563.723		815.437	0
502.749	0.100803		502.458	0		403.715	0.910028		401.122	0		404.852	0		406.738	0.487088		811.115	211.58		815.443	0
502.751	0.026485		502.459	0.096312		403.717	0.945447		401.123	0		404.854	0		406.74	0		811.121	40.8374		815.45	0
502.752	0		502.461	0.161294		403.719	0.625541		401.124	0		404.856	0.171986		406.742	0		811.127	3.90339		815.456	0
502.754	0		502.462	0.19648		403.721	0.204826		401.126	0.467541		404.858	0.682862		406.745	0		811.134	0.969885		815.462	0
502.755	0		502.464	0.179869		403.724	0.1271		401.127	1.69502		404.86	1.09881		406.747	0		811.14	0.910556		815.468	0
502.757	0		502.465	0.119579		403.726	0.566109		401.128	2.93855		404.863	1.21429		407.007	0		811.146	0.62831		815.475	2.2832
502.814	0		502.467	0.028061		403.728	0.94687		401.129	3.43324		404.865	0.952656		407.009	0		811.152	0.174808		815.481	4.45028
502.816	0		502.468	0		403.73	1.04789		401.13	2.95482		404.867	0.42697		407.011	0		811.158	0		815.487	5.58935
502.817	0		502.47	0		403.732	0.81331		401.131	1.81731		404.869	0		407.013	0		811.165	0		815.493	4.87343
502.819	0		502.471	0.095151		403.734	0.374374		401.132	0.501266		404.871	0		407.015	1.32866		811.171	0		815.5	2.82558
502.82	0.07562		502.473	0.16059		403.737	0		401.133	0		404.873	0		407.018	7.32313		811.177	0		815.506	0.186014
502.822	0.148868		502.474	0.194074		403.739	0		401.134	0		404.876	0		407.02	12.3627		811.22	0		815.512	0
502.823	0.182691		502.476	0.172017		403.741	0		401.135	0		404.974	0		407.022	14.1486		811.227	0		815.518	0
502.825	0.160742		502.477	0.105155		403.743	0		401.136	0.737148		404.976	0		407.024	11.5776		811.233	0		815.525	0
502.826	0.103549		502.479	0.024272		403.841	0		401.137	8.02007		404.978	0		407.026	6.2434		811.239	0		815.531	0
502.828	0.028401		502.48	0		403.843	0		401.139	18.8907		404.981	0		407.029	1.59604		811.245	0.268632		816.156	0
502.829	0		502.482	0		403.846	0		401.14	26.2073		404.983	0.002297		407.031	0.158287		811.251	0.703874		816.163	0
502.831	0		502.483	0		403.848	0		401.141	26.2116		404.985	0.399365		407.033	0		811.258	1.03344		816.169	0
502.833	0		502.485	0		403.85	0.137371		401.142	19.1416		404.987	0.589946		407.035	0		811.264	1.0476		816.175	0
502.834	0		502.668	0		403.852	0.535394		401.143	7.61332		404.989	0.626655		407.038	0		811.27	0.744672		816.181	2.15157
502.967	0		502.669	0		403.854	0.883055		401.144	1.32545		404.992	0.490606		407.04	0		811.276	0.721193		816.188	4.15639
502.969	0		502.671	0		403.856	0.981661		401.145	3.10783		404.994	0.262973		407.075	0		811.282	1.01099		816.194	5.16144
502.97	0		502.672	0		403.859	0.740986		401.146	11.5387		404.996	0		407.077	0		811.289	1.13825		816.2	4.56177
502.972	0		502.674	0.096655		403.861	0.30417		401.147	21.6358		404.998	0		407.079	0		811.295	0.935649		816.206	2.84684
502.973	0.093663		502.675	0.155712		403.863	0		401.148	27.5027		405	0		407.082	0		811.301	0.530048		816.213	0.235306
502.975	0.16252		502.677	0.191152		403.865	0		401.149	25.937		405.003	0		407.084	1.6451		811.307	0.12951		816.219	0
502.976	0.192619		502.678	0.178305		403.867	0		401.15	17.9624		405.068	0		407.086	3.28043		811.313	0		816.225	0
502.978	0.174092		502.68	0.11885		403.869	0		401.151	7.99515		405.07	0		407.088	4.1639		811.32	0		816.231	9.80728
502.979	0.119834		502.681	0.026832		403.915	0		401.153	2.03218		405.073	0		407.09	3.56966		811.326	0		816.238	67.6949
502.981	0.031932		502.683	0		403.917	0		401.154	0.170642		405.075	0		407.093	1.96571		811.332	0		816.244	162.912
502.982	0		502.684	0		403.92	0		401.155	0		405.077	0.26427		407.095	3.27713		811.574	0		816.25	243.662
502.984	0		502.686	0		403.922	0		401.156	0		405.079	0.849308		407.097	32.0493		811.58	0		816.257	258.956
502.985	0		502.687	0		403.924	0.059099		401.157	0		405.081	1.28888		407.099	70.0378		811.586	0		816.263	193.861
502.987	0		502.824	0		403.926	0.407068		401.158	0		405.084	1.38471		407.101	94.9142		811.593	0		816.269	96.9134
503.029	0		502.825	0		403.928	0.732482		401.169	0		405.086	1.02697		407.104	90.1044		811.599	0.273628		816.275	19.5298
503.031	0		502.827	0		403.93	0.897855		401.17	0		405.088	0.391465		407.106	60.8254		811.605	0.625536		816.282	1.03056
503.032	0		502.828	0		403.933	0.788269		401.171	0		405.09	0		407.108	24.9816		811.611	0.831746		816.288	0
503.034	0		502.83	0.104154		403.935	0.44681		401.172	0		405.092	0		407.11	3.96758		811.617	0.813627		816.294	0
503.035	0.078815		502.831	0.177881		403.937	0		401.173	0.382661		405.094	0		407.112	0.182338		811.624	0.575189		816.3	0
503.037	0.164919		502.833	0.202988		403.939	0		401.174	0.926418		405.097	0		407.115	10.5069		811.63	0.167986		816.307	0
503.038	0.212025		502.834	0.163067		403.941	0		401.175	1.25695		405.105	0		407.117	46.0994		811.636	0		816.369	0
503.04	0.185509		502.836	0.086663		403.944	0		401.176	1.29158		405.108	0		407.119	105.687		811.642	0		816.375	0
503.041	0.105776		502.837	0.122256		403.994	0		401.177	0.975378		405.11	0		407.121	157.363		811.649	0		816.382	0
503.043	0.028391		502.839	0.173786		403.996	0		401.178	0.294578		405.112	0		407.124	161.487		811.655	0		816.388	0
503.044	0		502.84	0.202098		403.998	0		401.179	0		405.114	0.711234		407.126	111.399		811.897	0		816.394	3.85975
503.046	0		502.842	0.172353		404	0		401.181	0		405.116	3.69634		407.128	47.4589		811.903	0		816.401	7.13474
503.047	0		502.843	0.107322		404.002	0.090106		401.182	0		405.119	13.5682		407.13	9.45721		811.909	0		816.407	8.8216
503.049	0		502.845	0.023241		404.005	0.501019		401.183	0		405.121	23.1685		407.132	11.9319		811.915	0		816.413	7.72644
503.132	0		502.846	0		404.007	0.942445		401.184	0		405.123	26.972		407.135	21.7737		811.922	0.196238		816.419	4.6419
503.134	0		502.848	0		404.009	1.15575		401.185	0		405.125	23.2138		407.137	27.5351		811.928	0.544232		816.426	0.069924
503.135	0		502.849	0		404.011	0.997901		401.186	0		405.127	13.7386		407.139	25.0407		811.934	0.888333		816.432	0
503.137	0		502.851	0		404.013	0.600668		401.187	0.260286		405.129	3.55984		407.141	16.3779		811.94	1.03242		816.438	0
503.138	0.092881		502.949	0		404.015	0.219129		401.188	0.604651		405.132	0.323506		407.143	5.38191		811.947	0.868499		816.444	0
503.14	0.160447		502.951	0		404.018	0		401.189	0.829057		405.134	0		407.146	0.421154		811.953	0.519581		816.451	0
503.141	0.31121		502.952	0		404.02	0		401.19	0.83628		405.136	0		407.148	0		811.959	0.139356		816.933	0
503.143	0.335295		502.954	0		404.022	0		401.191	0.9745		405.138	0		407.15	0		811.965	0		816.939	0
503.144	0.285234		502.955	0.092944		404.024	0		401.192	0.770507		405.14	0		407.152	0		811.971	0		816.946	0
503.146	0.195008		502.957	0.153316		404.397	0		401.194	0.845273		405.208	0		407.154	0		811.978	0		816.952	0
503.147	0.125432		502.958	0.177981		404.399	0		401.195	0.780697		405.21	0		407.179	0		811.984	0		816.958	3.04134
503.149	0.034525		502.96	0.157054		404.402	0		401.196	0.516217		405.213	0		407.181	0		812.033	0		816.964	5.09358
503.15	0		502.961	0.104116		404.404	0		401.197	0.064882		405.215	0		407.183	0		812.04	0		816.971	5.89078
503.152	0		502.963	0.022924		404.406	0.130987		401.198	0		405.217	1.12107		407.185	0		812.046	0		816.977	4.8413
503.154	0		502.964	0		404.408	0.554514		401.199	0		405.219	3.46022		407.187	1.45315		812.052	0		816.983	2.59875
503.155	0		502.966	0		404.41	0.868932		401.2	0		405.221	5.5635		407.19	2.70805		812.058	0.205454		816.989	0.095989
503.22	0		502.967	0		404.413	0.928126		401.201	0		405.224	6.2726		407.192	3.26389		812.065	0.598946		816.996	0
503.222	0		502.969	0		404.415	0.673286		401.223	0		405.226	4.91369		407.194	2.88603		812.071	4.17807		817.002	0
503.223	0		503.134	0		404.417	0.261984		401.224	0		405.228	2.41544		407.196	1.85046		812.077	42.9999		817.008	0
503.225	0		503.135	0		404.419	0		401.225	0		405.23	0.513562		407.198	0.289554		812.083	161.352		817.015	0
503.226	0.068265		503.137	0		404.421	0		401.226	0		405.232	0		407.201	0		812.089	337.333		817.021	0
503.228	0.170378		503.138	0		404.423	0		401.227	0.208677		405.235	0		407.203	0		812.096	503.245		817.027	0
503.229	0.265131		503.14	0.091658		404.426	0		401.228	0.577078		405.237	0		407.205	0		812.102	506.413		817.033	3.1442
503.231	0.296133		503.142	0.176179		404.447	0		401.229	0.788113		405.239	0		407.207	0		812.108	353.081		817.04	5.53978
503.232	0.242396		503.143	0.236634		404.45	0		401.23	0.783762		405.572	0		408.069	0		812.114	169.682		817.046	6.31122
503.234	0.141189		503.145	0.23918		404.452	0		401.231	0.566018		405.574	0		408.071	0		812.12	49.676		817.052	5.4991
503.235	0.037879		503.146	0.182223		404.454	0		401.232	0.211286		405.576	0		408.073	0		812.127	6.05481		817.058	4.51648
503.237	0		503.148	0.100888		404.456	0.330677		401.233	0		405.579	0		408.076	0		812.133	0		817.065	4.44518
503.238	0		503.149	0.019802		404.458	0.848061		401.235	0		405.581	0.917455		408.078	9.23185		812.139	0		817.071	0.384341
503.24	0		503.151	0		404.461	1.03773		401.236	0		405.583	1.73424		408.08	26.2604		812.145	0		817.077	0
503.241	0		503.152	0		404.463	1.16406		401.237	0		405.585	2.06566		408.082	39.0719		812.152	0		817.083	4.26525
503.435	0		503.154	0		404.465	1.39356		401.238	0		405.587	1.76924		408.084	40.8902		812.158	0.321063		817.09	24.3442
503.437	0		503.155	0		404.467	1.36863		401.239	0.164905		405.59	1.05595		408.087	30.3726		812.164	0.767127		817.096	52.5312
503.438	0		503.278	0		404.469	1.21885		401.24	0.475662		405.592	0.144809		408.089	14.4545		812.17	1.05155		817.102	80.4215
503.44	0		503.279	0		404.471	1.02961		401.241	0.633042		405.594	0		408.091	2.87596		812.176	1.04879		817.109	83.8341
503.441	0.098227		503.281	0		404.474	0.484321		401.242	0.610939		405.596	0		408.093	10.0828		812.183	0.777822		817.115	58.9053
503.443	0.176105		503.282	0		404.476	0		401.243	0.418167		405.598	0		408.095	21.9		812.189	0.229876		817.121	31.3747
503.444	0.211877		503.284	0.120669		404.478	0		401.244	0.171552		405.6	0		408.098	29.3905		812.195	0		817.127	9.53903
503.446	0.184818		503.285	0.200078		404.48	0		401.245	0		405.91	0		408.1	27.4626		812.201	0		817.134	2.73659
503.447	0.11332		503.287	0.217523		404.482	0		401.246	0		405.912	0		408.102	17.9425		812.207	0		817.14	0.193426
503.449	0.029114		503.288	0.162629		404.616	0		401.247	0		405.914	0		408.104	6.49566		812.214	0.411516		817.146	0
503.451	0		503.29	0.076298		404.618	0		401.249	0		405.916	0		408.107	0.487843		812.22	4.36386		817.152	0
503.452	0		503.292	0.017562		404.62	0		401.318	0		405.919	0.012733		408.109	0		812.226	9.60032		817.159	0
503.454	0		503.293	0		404.622	0		401.319	0		405.921	0.376185		408.111	0		812.232	12.6457		817.165	0
503.455	0		503.295	0		404.624	0.006517		401.32	0		405.923	0.648036		408.113	0		812.238	11.8957		817.171	0
503.501	0		503.296	0		404.627	0.21204		401.321	0		405.925	0.733328		408.115	3.81256		812.245	7.88753		817.178	0
503.502	0		503.298	0		404.629	0.388341		401.322	0.096046		405.927	0.565959		408.118	6.77927		812.251	2.93349		817.184	1.94955
503.504	0		503.372	0		404.631	0.458436		401.323	0.340989		405.93	0.271887		408.12	8.89137		812.257	0.465139		817.19	4.8331
503.505	0		503.373	0		404.633	0.37451		401.324	0.542562		405.932	0		408.122	8.36281		812.263	0		817.196	7.37744
503.507	0.123507		503.375	0		404.635	0.199816		401.325	0.563709		405.934	0		408.124	5.31495		812.27	0		817.203	7.87219
503.508	0.199308		503.376	0		404.637	0		401.326	0.399039		405.936	0		408.126	5.69228		812.276	0		817.209	5.92587
503.51	0.224269		503.378	0.109785		404.64	0		401.327	0.152477		405.938	0		408.129	35.9494		812.282	0		817.215	3.04446
503.511	0.189765		503.379	0.174336		404.642	0		401.328	0		406.318	0		408.131	86.9961		812.804	0		817.221	0.121916
503.513	0.118178		503.381	0.199213		404.644	0		401.329	0		406.321	0		408.133	128.967		812.81	0		817.228	0
503.514	0.030054		503.382	0.17384		404.681	0		401.331	0		406.323	0		408.135	136.368		812.817	0		817.234	3.62944
503.516	0		503.384	0.115546		404.683	0		401.332	0		406.325	0		408.138	103.672		812.823	0		817.24	16.0127
503.517	0		503.385	0.02506		404.686	0		401.526	0		406.327	0.066169		408.14	50.4831		812.829	0.331508		817.246	73.3656
503.519	0		503.387	0		404.688	0		401.527	0		406.329	0.564699		408.142	15.4687		812.835	0.767013		817.253	131.676
503.52	0		503.389	0		404.69	0.035558		401.528	0		406.332	0.849578		408.144	2.70667		812.842	1.03937		817.259	169.209
503.561	0		503.39	0		404.692	0.288599		401.529	0		406.334	0.899667		408.146	0.222943		812.848	1.01594		817.265	146.948
503.563	0		503.392	0		404.694	0.591797		401.53	0.083916		406.336	0.700686		408.149	0		812.854	0.711129		817.272	87.7544
503.564	0		503.402	0		404.696	0.738534		401.531	0.308639		406.338	0.371667		408.151	0		812.86	0.19112		817.278	31.4753
503.566	0		503.404	0		404.699	0.640601		401.532	0.537698		406.34	0		408.153	0		812.866	0		817.284	5.29749
503.567	0.103301		503.405	0		404.701	0.358112		401.533	0.664323		406.343	0		408.155	0		812.873	0		817.29	0.339929
503.569	0.181923		503.407	0		404.703	0		401.535	0.603086		406.345	0.072358		408.421	0		812.879	0		817.297	0
503.57	0.212743		503.408	0.078287		404.705	0		401.536	0.391754		406.347	0.535447		408.423	0		812.885	0		817.303	0
503.572	0.179775		503.41	0.149963		404.707	0		401.537	0.138685		406.349	0.800727		408.425	0		813.053	0		817.309	0
503.573	0.107731		503.411	0.185515		404.71	0		401.538	0		406.351	0.895734		408.428	0		813.059	0		817.315	0
503.575	0.028427		503.413	0.16021		405.022	0		401.539	0		406.354	0.776568		408.43	1.1529		813.066	0		818.062	0
503.576	0		503.414	0.094256		405.024	0		401.54	0		406.356	0.462502		408.432	2.4473		813.072	0		818.069	0
503.578	0		503.416	0.021705		405.027	0		401.541	0		406.358	0		408.434	3.18249		813.078	2.93189		818.075	0
503.579	0		503.417	0		405.029	0		401.553	0		406.36	0		408.436	2.91032		813.084	17.6969		818.081	0
503.581	0		503.419	0		405.031	0.083415		401.554	0		406.362	0		408.439	1.83598		813.09	42.7888		818.087	0.544942
503.648	0		503.42	0		405.033	0.47145		401.555	0		406.365	0		408.441	0.286441		813.097	68.0529		818.094	10.269
503.649	0		503.422	0		405.035	0.959298		401.556	0		406.404	0		408.443	0		813.103	76.0199		818.1	24.476
503.651	0		503.446	0		405.038	1.30943		401.557	0.192454		406.406	0		408.445	0		813.109	59.1464		818.106	38.8174
503.652	0		503.448	0		405.04	1.24142		401.558	0.496976		406.409	0		408.448	0		813.115	30.8519		818.113	38.3707
503.654	0.138059		503.449	0		405.042	0.791795		401.559	0.739784		406.411	0		408.45	0		813.122	10.4635		818.119	24.7389
503.655	0.220579		503.451	0		405.044	0.281439		401.56	0.798291		406.413	0.045725		408.9	0		813.128	2.22937		818.125	10.7515
503.657	0.250493		503.452	0.105604		405.046	0		401.562	0.632925		406.415	0.396697		408.902	0		813.134	1.08992		818.131	2.78405
503.658	0.211859		503.454	0.168577		405.049	0		401.563	0.173484		406.417	0.765519		408.904	0		813.14	1.13625		818.138	0.171726
503.66	0.127914		503.455	0.190817		405.051	0		401.564	0		406.42	0.931845		408.907	0		813.146	0.81001		818.144	0
503.661	0.033368		503.457	0.157498		405.053	0.232935		401.565	0		406.422	0.770042		408.909	1.49811		813.153	0.213073		818.15	0
503.663	0		503.458	0.087866		405.055	0.731681		401.566	0		406.424	0.3916		408.911	2.87154		813.159	0		818.157	0
503.664	0		503.46	0.019164		405.057	1.16881		401.567	0		406.426	0		408.913	3.58979		813.165	0		818.163	0
503.666	0		503.461	0		405.059	1.30893		401.627	0		406.428	0.416217		408.915	3.24172		813.171	0		818.219	0
503.667	0		503.463	0		405.062	1.0275		401.629	0		406.431	1.11303		408.918	2.04714		813.178	0		818.226	0
503.798	0		503.464	0		405.064	0.389322		401.63	0		406.433	1.53143		408.92	0.238656		813.19	0		818.232	0
503.799	0		503.466	0		405.066	0		401.631	0		406.435	1.47036		408.922	0		813.196	0		818.238	0
503.801	0		503.598	0		405.068	0.559567		401.632	0.392321		406.437	0.949253		408.924	0		813.202	0		818.245	2.42834
503.802	0		503.599	0		405.07	1.61353		401.633	0.693864		406.439	0.291653		408.927	0		813.209	0		818.251	35.5217
503.804	0.106482		503.601	0		405.073	2.15033		401.634	0.80259		406.442	0		408.929	0		813.215	0.309028		818.257	116.001
503.805	0.188265		503.602	0		405.075	2.21057		401.635	0.750822		406.444	0		409.064	0		813.221	0.993328		818.263	199.472
503.807	0.232932		503.604	0.086179		405.077	1.81575		401.636	0.560691		406.446	0.013816		409.066	0		813.227	1.87334		818.27	240.428
503.809	0.222269		503.605	0.161817		405.079	1.07676		401.637	0.136904		406.448	0.350224		409.069	0		813.234	2.52668		818.276	206.486
503.81	0.163681		503.607	0.191752		405.081	0.393405		401.638	0		406.45	0.576011		409.071	0		813.24	2.50409		818.282	127.299
503.812	0.045135		503.608	0.154833		405.084	0		401.639	0		406.453	0.676769		409.073	0.796362		813.246	1.76594		818.289	41.2156
503.813	0		503.61	0.081789		405.086	0		401.64	0		406.455	0.596606		409.075	10.6821		813.252	0.692705		818.295	5.26399
503.815	0		503.611	0.018687		405.088	0		401.641	0		406.457	0.378513		409.078	50.947		813.258	0.106676		818.301	0.171837
503.816	0		503.613	0		405.09	0		401.768	0		406.459	0		409.08	91.6781		813.265	0		818.307	0
503.818	0		503.614	0		405.108	0		401.769	0		406.461	0		409.082	111.608		813.271	0		818.314	0
503.857	0		503.616	0		405.11	0		401.77	0		406.464	0		409.084	99.1588		813.277	0		818.32	0
503.859	0		503.617	0		405.112	0		401.771	0		406.466	0		409.086	64.388		813.283	0		818.326	0
503.86	0		503.651	0		405.114	0		401.772	0.16962		406.576	0		409.089	20.9257		813.557	0		819.056	0
503.862	0		503.652	0		405.116	0.173596		401.773	0.458013		406.578	0		409.091	5.67601		813.564	0		819.062	0
503.863	0.091812		503.654	0		405.119	3.12996		401.774	0.654415		406.58	0		409.093	4.10565		813.57	0		819.068	0
503.865	0.179318		503.655	0		405.121	7.37556		401.775	0.64267		406.582	0		409.095	3.08349		813.576	0		819.074	0
503.866	0.218853		503.657	0.079808		405.123	9.44804		401.777	0.432675		406.585	0.237284		409.098	2.55247		813.582	0.375264		819.081	0.105062
503.868	0.269273		503.658	0.153634		405.125	8.31803		401.778	0.133988		406.587	0.800484		409.1	2.49161		813.589	0.790891		819.087	5.14383
503.869	0.281943		503.66	0.200706		405.127	4.87891		401.779	0		406.589	1.27261		409.102	3.18164		813.595	0.980937		819.093	7.90663
503.871	0.271712		503.661	0.188479		405.13	1.17321		401.78	0		406.591	1.41725		409.104	3.13282		813.601	0.912321		819.1	8.43468
503.872	0.237589		503.663	0.123157		405.132	0		401.781	0		406.593	1.13935		409.106	2.1578		813.607	0.648089		819.106	6.49416
503.874	0.161967		503.665	0.027626		405.134	0		401.782	0		406.596	0.486003		409.109	0.372448		813.613	0.182141		819.112	3.48964
503.875	0.044638		503.666	0		405.136	0		401.926	0		406.598	0		409.111	2.23252		813.62	0		819.119	0
503.877	0		503.668	0		405.138	0		401.927	0		406.6	0		409.113	38.5542		813.626	0		819.125	0
503.878	0		503.669	0		405.335	0		401.928	0		406.602	0		409.115	84.6514		813.632	0		819.131	0
503.88	0		503.671	0		405.338	0		401.929	0		406.604	0		409.118	114.495		813.638	0		819.137	0
503.881	0		503.906	0		405.34	0		401.93	0.233338		406.818	0		409.12	107.437		813.645	0		819.226	0
503.886	0		503.907	0		405.342	0		401.931	0.520801		406.82	0		409.122	67.8228		813.651	0		819.232	0
503.887	0		503.909	0		405.344	0.317716		401.932	0.631736		406.822	0		409.124	21.153		813.657	0		819.238	0
503.889	0		503.91	0		405.346	0.82564		401.933	0.591206		406.825	0		409.126	2.06843		813.663	0		819.244	0
503.89	0		503.912	0.091906		405.348	1.43657		401.934	0.419879		406.827	0.149674		409.129	0		813.67	0.323741		819.251	2.54424
503.892	0.086491		503.913	0.184421		405.351	2.03219		401.935	0.161271		406.829	0.667499		409.131	0		813.676	0.80712		819.257	20.5211
503.894	0.166979		503.915	0.21621		405.353	1.91115		401.937	0		406.831	1.06259		409.133	0		813.682	1.19308		819.263	45.8508
503.895	0.216483		503.916	0.16291		405.355	1.33707		401.938	0		406.833	1.15007		409.135	0		813.688	1.29622		819.27	64.5508
503.897	0.199195		503.918	0.073552		405.357	0.757414		401.939	0		406.836	0.852919		409.138	10.315		813.694	1.05977		819.276	67.0391
503.898	0.121982		503.919	0.018087		405.359	0.301043		401.94	0		406.838	0.355849		409.14	62.7429		813.701	0.640373		819.282	51.7175
503.9	0.033357		503.921	0		405.362	0		401.961	0		406.84	0		409.142	114.811		813.707	0.192212		819.288	26.8201
503.901	0		503.923	0		405.364	0		401.963	0		406.842	0		409.144	138.507		813.713	0		819.295	5.65332
503.903	0		503.924	0		405.366	0		401.964	0		406.844	0		409.146	118.917		813.719	0		819.301	0.061018
503.904	0		503.926	0		405.368	0		401.965	0		406.847	0		409.149	70.1565		813.726	0		819.307	0
503.906	0		503.933	0		405.394	0		401.966	0.464225		406.855	0		409.151	18.5086		813.732	0		819.314	0
504.217	0		503.935	0		405.397	0		401.967	0.832315		406.858	0		409.153	1.31527		814.043	0		819.32	0
504.219	0		503.936	0		405.399	0		401.968	1.13484		406.86	0		409.155	0		814.05	0		819.326	0
504.22	0		503.938	0		405.401	0		401.969	1.22847		406.862	0		409.158	0		814.056	0		820.183	0
504.222	0		503.939	0.089486		405.403	0.040583		401.97	1.03026		406.864	0.372561		409.16	0		814.062	0		820.189	0
504.223	0.087408		503.941	0.158415		405.405	0.441961		401.971	0.627577		406.866	1.03394		409.162	0		814.068	0.470809		820.196	0
504.225	0.170767		503.942	0.189762		405.408	0.656076		401.972	0.082611		406.869	1.36918		409.578	0		814.075	6.78523		820.202	0
504.226	0.226291		503.944	0.158153		405.41	0.704076		401.973	0		406.871	1.34948		409.58	0		814.081	27.1109		820.208	1.85541
504.228	0.224348		503.945	0.083809		405.412	0.552017		401.974	0		406.873	1.0091		409.582	0		814.087	51.7225		820.215	3.69806
504.229	0.167783		503.947	0.01801		405.414	0.285054		401.976	0		406.875	0.403727		409.584	0		814.093	65.3937		820.221	4.95728
504.231	0.044516		503.948	0		405.416	0		401.977	0		406.877	0		409.587	1.54259		814.1	59.3952		820.227	4.95175
504.232	0		503.95	0		405.419	0		401.984	0		406.88	0		409.589	2.84523		814.106	38.6686		820.233	3.78749
504.234	0		503.951	0		405.421	0		401.985	0		406.882	0		409.591	3.4393		814.112	15.056		820.24	0.298545
504.235	0		503.953	0		405.423	0		401.986	0		406.884	0		409.593	3.07614		814.118	2.6447		820.246	0
504.237	0		504.015	0		405.583	0		401.987	0		406.968	0		409.596	1.98034		814.125	0		820.252	0
504.238	0		504.017	0		405.585	0		401.988	0.601343		406.97	0		409.598	0.271434		814.131	0		820.259	0
504.24	0		504.018	0		405.587	0		401.99	7.24216		406.972	0		409.6	0		814.137	0		820.265	2.73231
504.241	0		504.02	0		405.59	0		401.991	30.5081		406.974	0		409.602	0		814.143	0		820.271	5.62556
504.243	0.091417		504.021	0.095299		405.592	0.365567		401.992	72.3951		406.977	0.081388		409.604	0		814.199	0		820.278	7.54507
504.244	0.191477		504.023	0.170862		405.594	1.00891		401.993	119.795		406.979	0.571259		409.607	0		814.206	0		820.284	7.34281
504.246	0.250016		504.024	0.206097		405.596	1.31147		401.994	137.568		406.981	0.978537		410.061	0		814.212	0		820.29	5.22418
504.247	0.226923		504.026	0.175779		405.598	1.20424		401.995	105.7		406.983	1.08507		410.063	0		814.218	0		820.297	2.55462
504.249	0.140405		504.027	0.101307		405.601	0.778804		401.996	58.6189		406.985	0.815305		410.065	0		814.224	0.313508		820.303	0.158014
504.25	0.037661		504.029	0.021193		405.603	0.262509		401.997	21.1292		406.988	0.366925		410.068	0		814.231	2.17509		820.309	0
504.252	0		504.03	0		405.605	0		401.998	3.83491		406.99	0		410.07	1.23962		814.237	7.30371		820.315	0
504.253	0		504.032	0		405.607	0		401.999	0.135179		406.992	0		410.072	10.1593		814.243	12.0686		820.322	0
504.255	0		504.033	0		405.609	0		402	0		406.994	0		410.074	18.6453		814.249	13.4663		820.328	0
504.257	0		504.035	0		405.611	0		402.001	0		406.996	0		410.077	22.876		814.255	11.0447		821.193	0
504.415	0		504.053	0		405.805	0		402.003	0		407.054	0		410.079	20.2224		814.262	5.93893		821.199	0
504.416	0		504.055	0		405.807	0		402.004	0.624551		407.056	0		410.081	11.833		814.268	1.42959		821.205	0
504.418	0		504.056	0		405.809	0		402.005	1.42047		407.058	0		410.083	4.50491		814.274	0		821.212	0
504.419	0		504.058	0		405.811	0		402.006	1.90631		407.06	0		410.085	3.95824		814.28	0		821.218	5.25799
504.421	0.08479		504.059	0.120956		405.813	0.029208		402.007	1.83007		407.063	0.213906		410.088	5.03165		814.287	0		821.224	13.6004
504.422	0.164364		504.061	0.20019		405.815	0.320948		402.008	1.2741		407.065	0.784491		410.09	4.62584		814.293	0		821.231	19.2469
504.424	0.202056		504.062	0.230758		405.818	0.580245		402.009	0.565291		407.067	1.14005		410.092	2.88384		814.305	0		821.237	19.7931
504.425	0.174455		504.064	0.195604		405.82	0.708948		402.01	1.20593		407.069	1.17736		410.094	0.269705		814.312	0		821.243	14.8582
504.427	0.103125		504.065	0.118801		405.822	0.619456		402.011	3.69433		407.071	0.859613		410.097	0		814.318	0		821.25	5.65838
504.428	0.027708		504.067	0.025749		405.824	0.356678		402.012	6.50027		407.074	0.35744		410.099	0		814.324	0		821.256	0.335141
504.43	0		504.068	0		405.826	0		402.013	8.29873		407.076	0		410.101	0		814.33	0.182673		821.262	0
504.431	0		504.07	0		405.829	0		402.014	7.14763		407.078	0		410.103	0		814.337	0.512775		821.269	0
504.433	0		504.071	0		405.831	0		402.016	4.35487		407.08	0		410.106	0		814.343	0.810546		821.275	0
504.434	0		504.073	0		405.833	0		402.017	1.61271		407.082	0		410.108	6.86554		814.349	0.896552		821.281	0
504.474	0		504.196	0		405.971	0		402.018	1.41299		407.087	0		410.11	22.8598		814.355	0.704329		821.996	0
504.475	0		504.197	0		405.974	0		402.019	4.37141		407.089	0		410.112	37.347		814.361	0.218965		822.002	0
504.477	0		504.199	0		405.976	0		402.02	16.1517		407.091	0		410.114	40.619		814.368	0		822.008	0
504.478	0		504.2	0		405.978	0		402.021	39.1326		407.093	0		410.117	29.9803		814.374	0		822.015	0
504.48	0.075641		504.202	0.087419		405.98	0.117186		402.022	68.2303		407.096	0.158489		410.119	12.9945		814.38	0		822.021	3.11265
504.482	0.167286		504.203	0.169585		405.982	0.494551		402.023	86.3612		407.098	0.681765		410.121	7.08369		814.386	0		822.027	5.58343
504.483	0.244614		504.205	0.218682		405.985	0.806278		402.024	78.1955		407.1	1.05608		410.123	38.7823		814.561	0		822.034	6.66406
504.485	0.258388		504.207	0.199892		405.987	0.946831		402.025	53.1859		407.102	1.1252		410.126	75.6214		814.567	0		822.04	5.60619
504.486	0.197691		504.208	0.126055		405.989	0.845893		402.026	26.8166		407.104	0.861529		410.128	98.3828		814.574	0		822.046	3.13355
504.488	0.101371		504.21	0.03021		405.991	0.458486		402.027	9.59045		407.107	0.401958		410.13	87.4821		814.58	0		822.053	0.715302
504.489	0.026138		504.211	0		405.993	0		402.029	5.85694		407.109	0		410.132	57.4185		814.586	0.2915		822.059	0
504.491	0		504.213	0		405.995	0		402.03	8.11529		407.111	0		410.135	21.274		814.592	0.741771		822.065	0
504.492	0		504.214	0		405.998	0		402.031	9.16002		407.113	0		410.137	2.05533		814.599	1.07184		822.072	0
504.494	0		504.216	0		406	0.169102		402.032	7.19363		407.115	0		410.139	0		814.605	1.06987		822.078	0
504.495	0		504.243	0		406.002	0.61493		402.033	3.91914		407.12	0		410.141	0		814.611	0.727566		823.085	0
504.524	0		504.245	0		406.004	0.908439		402.034	1.06667		407.122	0		410.143	1.28972		814.617	0.189303		823.091	0
504.526	0		504.246	0		406.006	0.940008		402.035	0.026732		407.124	0		410.146	12.2131		814.624	0		823.097	0
504.527	0		504.248	0		406.009	0.667523		402.036	0		407.126	0		410.148	25.2259		814.63	0		823.104	0
504.529	0		504.249	0.088324		406.011	0.248649		402.037	0		407.129	0.005688		410.15	33.5497		814.636	0		823.11	3.01649
504.53	0.093882		504.251	0.170404		406.013	0		402.038	0		407.131	0.85702		410.152	31.7491		814.642	0		823.116	5.54932
504.532	0.176782		504.252	0.212763		406.015	0		402.039	0.15902		407.133	5.14304		410.155	21.1254		815.048	0		823.123	6.37232
504.533	0.213819		504.254	0.184745		406.017	0		402.04	0.635811		407.135	13.7464		410.157	7.74216		815.054	0		823.129	5.06274
504.535	0.178887		504.255	0.108874		406.02	0		402.041	1.11458		407.138	20.2778		410.159	0.634434		815.061	0		823.135	2.68741
504.536	0.097468		504.257	0.024499		406.103	0		402.043	1.29423		407.14	21.2249		410.161	0		815.067	0		823.142	0.167913
504.538	0.02702		504.258	0		406.105	0		402.044	1.14123		407.142	15.8049		410.164	0		815.073	0.751045		823.148	0
504.539	0		504.26	0		406.108	0		402.045	0.569468		407.144	7.58006		410.166	0		815.079	5.14879		823.154	0
504.541	0		504.261	0		406.11	0		402.046	0.131319		407.146	1.09941		410.168	0		815.086	12.0979		823.161	0
504.542	0		504.263	0		406.112	0.446273		402.047	0		407.149	0		410.199	0		815.092	17.4334		823.167	0
504.544	0		504.325	0		406.114	1.60071		402.048	0		407.151	0		410.201	0		815.098	18.0148		824.163	0
504.55	0		504.327	0		406.116	2.36972		402.049	0		407.153	0		410.204	0		815.104	13.5063		824.17	0
504.551	0		504.328	0		406.118	2.48588		402.05	0		407.155	0		410.206	0		815.111	6.38746		824.176	0
504.553	0		504.33	0		406.121	1.86022		402.051	0.212747		407.206	0		410.208	1.55692		815.117	1.43948		824.182	0
504.555	0		504.331	0.085308		406.123	0.751161		402.052	0.634599		407.208	0		410.21	2.69311		815.123	0		824.189	3.21798
504.556	0.076548		504.333	0.161922		406.125	0.306619		402.053	0.96748		407.21	0		410.213	3.23068		815.129	0		824.195	5.33874
504.558	0.158471		504.334	0.208127		406.127	0.905742		402.054	1.02367		407.212	0		410.215	2.97605		815.136	0		824.201	5.7914
504.559	0.221164		504.336	0.192443		406.129	1.40489		402.056	0.779423		407.215	3.12965		410.217	2.03207		815.142	0		824.208	4.50477
504.561	0.224818		504.337	0.123784		406.132	1.49363		402.057	0.421473		407.217	11.7061		410.219	0.278772		815.211	0		824.214	2.45922
504.562	0.163111		504.339	0.027301		406.134	1.06768		402.058	0.121319		407.219	20.4229		410.222	0		815.217	0		824.221	0.160293
504.564	0.043811		504.34	0		406.136	0.521551		402.059	0		407.221	23.6501		410.224	0		815.223	0		824.227	0
504.565	0		504.342	0		406.138	0.611111		402.06	0		407.224	19.8347		410.226	0		815.229	0		824.233	0
504.567	0		504.343	0		406.14	0.944271		402.061	0.156493		407.226	11.3987		410.228	0		815.236	0.585285		824.24	0
504.568	0		504.345	0.084914		406.143	0.977008		402.062	0.426904		407.228	2.91832		410.427	0		815.242	1.36759		824.246	0
504.57	0		504.346	0.159999		406.145	0.695632		402.063	0.941353		407.23	0		410.429	0		815.248	1.85745		824.252	3.03574
504.591	0		504.348	0.195914		406.147	0.350904		402.064	1.37096		407.232	0		410.431	0		815.254	1.84145		824.259	4.7666
504.593	0		504.349	0.172069		406.149	0.119379		402.065	1.49014		407.235	0		410.433	0		815.261	1.3156		824.265	5.2583
504.594	0		504.351	0.192356		406.151	0		402.066	1.24603		407.237	0		410.436	1.96094		815.267	0.513185		824.271	4.19092
504.596	0		504.352	0.18443		406.154	0		402.067	0.806126		407.42	0		410.438	3.26799		815.273	0		824.278	2.21721
504.597	0.076572		504.354	0.194477		406.156	0		402.069	2.10855		407.422	0		410.44	3.56417		815.279	0		824.284	0.135724
504.599	0.161732		504.355	0.163286		406.158	0		402.07	8.99107		407.424	0		410.442	2.84044		815.286	0		824.29	0
504.6	0.212481		504.357	0.089546		406.301	0		402.071	17.8871		407.427	0		410.445	1.602		815.292	0		824.297	0
504.602	0.194963		504.359	0.019906		406.303	0		402.072	19.7288		407.429	0.161361		410.447	0.208274		815.448	0		824.303	0
504.603	0.122907		504.36	0		406.305	0		402.073	34.5589		407.431	0.675901		410.449	0		815.454	0		824.309	0
504.605	0.031887		504.362	0		406.307	0		402.074	125.529		407.433	1.00494		410.451	0		815.461	0		824.939	0
504.606	0		504.363	0		406.31	0.020239		402.075	455.852		407.435	1.06908		410.454	0		815.467	0		824.945	0
504.608	0		504.365	0.094211		406.312	0.258889		402.076	1002.48		407.438	0.860245		410.456	0		815.473	0.304235		824.951	0
504.609	0		504.366	0.162577		406.314	0.482657		402.077	1580.92		407.44	0.441822		410.795	0		815.479	0.669728		824.958	0
504.611	0		504.368	0.195909		406.316	0.580864		402.078	1708.99		407.442	0		410.798	0		815.486	0.87706		824.964	2.3181
504.676	0		504.369	0.170162		406.318	0.470144		402.079	1250.07		407.444	0		410.8	0		815.492	0.883859		824.971	4.19808
504.678	0		504.371	0.101703		406.321	0.225217		402.08	659.15		407.446	0		410.802	0		815.498	0.705096		824.977	5.14585
504.679	0		504.372	0.021961		406.323	0		402.082	228.115		407.449	0		410.804	1.50228		815.504	0.219591		824.983	4.65715
504.681	0		504.374	0		406.325	0.224621		402.083	49.2016		407.455	0		410.806	3.03507		815.511	0		824.99	3.09475
504.682	0.083694		504.375	0		406.327	0.686493		402.084	18.2854		407.457	0		410.809	3.75557		815.517	0		824.996	0.247667
504.684	0.16916		504.377	0		406.329	0.957404		402.085	40.0654		407.46	0		410.811	3.13333		815.523	0		825.002	0
504.685	0.211138		504.378	0		406.332	1.07777		402.086	55.1111		407.462	0		410.813	1.6408		815.529	0.373094		825.009	0
504.687	0.178755		504.494	0		406.334	0.953659		402.087	58.6359		407.464	0.026718		410.815	0.178166		815.536	0.80272		825.015	0
504.688	0.097285		504.495	0		406.336	0.457913		402.088	52.8555		407.466	0.381575		410.818	0		815.542	1.01734		825.021	0
504.69	0.025578		504.497	0		406.338	0		402.089	36.2957		407.468	0.627973		410.82	0		815.548	0.943757		827.176	0
504.691	0		504.498	0		406.34	0		402.09	15.7699		407.471	0.739308		410.822	0		815.554	0.622083		827.182	0
504.693	0		504.5	0.072314		406.343	0		402.091	3.0196		407.473	0.646372		410.824	0		815.561	0.171997		827.188	0
504.695	0		504.501	0.158658		406.345	0		402.092	0.339998		407.475	0.391647		410.869	0		815.567	0		827.195	0
504.696	0		504.503	0.209646		406.356	0		402.093	1.25252		407.477	0		410.871	0		815.573	0		827.201	2.40544
504.734	0		504.504	0.182573		406.358	0		402.095	2.43099		407.48	0		410.874	0		815.579	0		827.208	4.9425
504.736	0		504.506	0.09769		406.36	0		402.096	3.62564		407.482	0		410.876	0		815.586	0		827.214	6.62788
504.737	0		504.508	0.023193		406.362	0		402.097	4.43333		407.484	0		410.878	1.01164		815.592	0		827.22	6.47003
504.739	0		504.509	0		406.365	0.348368		402.098	4.44893		407.488	0		410.88	2.0192		815.598	0		827.227	4.67684
504.74	0.101107		504.511	0		406.367	0.881902		402.099	3.69012		407.491	0		410.882	2.52202		815.604	0.274564		827.233	2.38726
504.742	0.189117		504.512	0		406.369	1.19854		402.1	2.61336		407.493	0		410.885	2.28441		815.611	0.668814		827.239	0.137304
504.743	0.25486		504.514	0		406.371	1.1339		402.101	1.42735		407.495	0		410.887	1.4484		815.617	0.933101		827.246	0
504.745	0.267797		504.515	0		406.373	0.749212		402.102	0.690723		407.497	0.206332		410.889	0.287435		815.623	0.945509		827.252	0
504.746	0.220845		504.517	0		406.376	0.214634		402.103	0.144757		407.499	0.764836		410.891	0		815.629	0.704573		827.259	0
504.748	0.138756		504.518	0.105889		406.378	0		402.104	3.46975		407.502	1.25289		410.894	0		815.636	0.214152		827.265	0
504.749	0.037799		504.52	0.175392		406.38	0		402.105	28.8368		407.504	1.33665		410.896	0		815.642	0		830.031	0
504.751	0		504.521	0.204963		406.382	0		402.106	85.4261		407.506	0.969679		410.898	0		815.648	0		830.038	0
504.752	0		504.523	0.177468		406.384	0		402.107	150.295		407.508	0.384831		410.999	0		815.654	0		830.044	0
504.754	0		504.524	0.108467		406.49	0		402.109	183.461		407.51	0		411.001	0		815.661	0		830.05	0
504.755	0		504.526	0.025731		406.492	0		402.11	158.486		407.513	0.274472		411.003	0		816.224	0		830.057	2.51598
504.796	0		504.527	0		406.494	0		402.111	98.2262		407.515	0.890961		411.005	0		816.23	0		830.063	4.66996
504.798	0		504.529	0		406.497	0		402.112	37.705		407.517	1.26688		411.008	1.90807		816.236	0		830.07	5.81525
504.8	0		504.53	0		406.499	0.084608		402.113	6.65523		407.519	1.28098		411.01	11.4348		816.242	0		830.076	5.3125
504.801	0		504.532	0		406.501	0.437451		402.114	3.98032		407.521	0.900489		411.012	20.8046		816.249	0.331021		830.082	3.54594
504.803	0.079533		504.606	0		406.503	0.67318		402.115	7.63664		407.524	0.339716		411.014	24.9265		816.255	1.75611		830.089	0.806877
504.804	0.153465		504.608	0		406.505	0.76643		402.116	9.85243		407.526	0		411.017	21.1393		816.261	3.05241		830.095	0
504.806	0.198315		504.609	0		406.508	0.673335		402.117	9.42488		407.528	0		411.019	11.4042		816.267	3.46048		830.102	0
504.807	0.188367		504.611	0		406.51	0.382749		402.118	6.63901		407.53	0		411.021	1.34391		816.274	2.91968		830.108	0
504.809	0.127643		504.612	0.103607		406.512	0		402.119	2.80915		407.533	0		411.023	0		816.28	1.79488		830.115	0
504.81	0.037146		504.614	0.156447		406.514	0		402.12	4.23047		407.685	0		411.026	0		816.286	0.47813		830.185	0
504.812	0		504.616	0.180748		406.516	0		402.122	16.9044		407.687	0		411.028	0		816.292	0		830.192	0
504.813	0		504.617	0.159839		406.519	0		402.123	32.2367		407.689	0		411.03	0		816.299	0		830.198	0
504.815	0		504.619	0.103192		406.523	0		402.124	40.5837		407.692	0		411.07	0		816.305	0		830.204	0
504.816	0		504.62	0.022498		406.525	0		402.125	36.2984		407.694	0.118926		411.073	0		816.311	0		830.211	1.21114
505.036	0		504.622	0		406.527	0		402.126	22.5956		407.696	0.626353		411.075	0		816.393	0		830.217	16.7291
505.037	0		504.623	0		406.53	0		402.127	7.62078		407.698	1.01548		411.077	0		816.399	0		830.224	46.5361
505.039	0		504.625	0		406.532	0.333774		402.128	0.874977		407.7	1.12109		411.079	2.73635		816.405	0		830.23	71.4758
505.04	0		504.626	0		406.534	0.930524		402.129	0		407.703	0.868586		411.082	4.00429		816.411	0		830.237	77.5028
505.042	0.099765		504.727	0		406.536	1.24665		402.13	0		407.705	0.410054		411.084	4.69289		816.418	0.294888		830.243	60.7441
505.043	0.174634		504.728	0		406.538	1.11259		402.131	0		407.707	0		411.086	4.20337		816.424	0.716328		830.249	33.3243
505.045	0.2064		504.73	0		406.541	0.661268		402.132	0		407.709	0		411.088	27.0143		816.43	0.998332		830.256	3.30068
505.046	0.177746		504.731	0		406.543	0.191153		402.137	0		407.711	0		411.09	159.123		816.436	0.965724		830.262	0.092503
505.048	0.106908		504.733	0.129554		406.545	0		402.138	0		407.714	0		411.093	514.661		816.443	0.6261		830.269	0
505.049	0.028579		504.734	0.182067		406.547	0		402.139	0		407.747	0		411.095	995.65		816.449	0.163106		830.275	0
505.051	0		504.736	0.195058		406.549	0		402.14	0		407.749	0		411.097	1362.48		816.455	0		830.281	0
505.052	0		504.737	0.159705		406.552	0		402.141	0.689354		407.751	0		411.099	1155.38		816.462	0.335848		830.288	0
505.054	0		504.739	0.091997		406.721	0		402.142	5.12533		407.753	0		411.102	690.753		816.468	0.743984		830.391	0
505.055	0		504.74	0.020793		406.723	0		402.143	11.5406		407.756	0.185263		411.104	256.111		816.474	0.959347		830.397	0
505.162	0		504.742	0		406.726	0		402.144	16.8544		407.758	0.776448		411.106	51.8539		816.48	0.904246		830.404	0
505.164	0		504.743	0		406.728	0		402.145	17.0643		407.76	1.15855		411.108	2.82274		816.487	0.625809		830.41	0
505.165	0		504.745	0		406.73	0.136737		402.146	11.8698		407.762	1.2083		411.111	0		816.493	0.104673		830.416	2.33383
505.167	0		504.746	0		406.732	0.637053		402.148	5.251		407.764	0.902794		411.113	0		816.499	0		830.423	4.86468
505.168	0.09471		504.769	0		406.734	0.88896		402.149	1.22575		407.767	0.402921		411.115	0		816.505	0		830.429	6.07044
505.17	0.165177		504.771	0		406.737	0.884153		402.15	0.64962		407.769	0		411.117	0		816.512	0		830.436	5.05368
505.171	0.199872		504.772	0		406.739	0.61384		402.151	0.681095		407.771	0		411.12	0		816.518	0		830.442	2.68474
505.173	0.191432		504.774	0		406.741	0.239523		402.152	0.523421		407.773	0		411.122	0		817.05	0		830.448	0.615626
505.174	0.149609		504.775	0.092682		406.743	0		402.153	0.200297		407.776	0.019153		411.124	0		817.057	0		830.455	0
505.176	0.040114		504.777	0.169605		406.745	0		402.154	0		407.778	0.366954		411.126	2.33185		817.063	0		830.461	0
505.177	0		504.778	0.211659		406.748	0		402.155	0		407.78	0.560627		411.128	17.3152		817.069	0		830.468	0
505.179	0		504.78	0.189085		406.75	0		402.156	0.683687		407.782	0.641406		411.131	55.7833		817.076	6.35595		830.474	0
505.18	0.107531		504.781	0.117133		406.752	0		402.157	5.85561		407.784	0.551376		411.133	93.3149		817.082	64.5902		831.194	0
505.182	0.161882		504.783	0.024848		406.754	0		402.158	16.3939		407.787	0.327959		411.135	113.021		817.088	257.711		831.201	0
505.183	0.181842		504.784	0		406.756	0		402.159	26.1871		407.789	0		411.137	87.1433		817.094	581.784		831.207	0
505.185	0.168342		504.786	0		406.759	0.01835		402.161	28.8236		407.791	0		411.14	44.8805		817.101	942.067		831.213	0
505.186	0.128462		504.787	0		406.761	0.279023		402.162	22.3886		407.793	0		411.142	11.1484		817.107	1057.9		831.22	1.56163
505.188	0.03536		504.789	0		406.763	0.478949		402.163	11.3621		407.795	0		411.144	3.04738		817.113	805.184		831.226	7.31614
505.189	0		504.838	0		406.765	0.554169		402.164	2.4333		408.085	0		411.146	6.1643		817.119	432.23		831.233	16.2053
505.191	0		504.839	0		406.767	0.453206		402.165	0.144451		408.087	0		411.149	18.7184		817.126	149.354		831.239	20.7906
505.192	0		504.841	0		406.77	0.261008		402.166	0		408.09	0		411.151	135.501		817.132	21.882		831.246	18.4917
505.194	0		504.842	0		406.772	0.32234		402.167	0		408.092	0		411.153	622.911		817.138	0.818159		831.252	11.1126
505.258	0		504.844	0.090163		406.774	0.537898		402.168	0		408.094	0.188004		411.155	2034.85		817.145	0		831.258	3.57238
505.26	0		504.845	0.161581		406.776	0.697894		402.169	0		408.096	0.764784		411.158	3848.21		817.151	0		831.265	0.185554
505.261	0		504.847	0.197449		406.778	0.971643		402.17	0		408.098	1.32417		411.16	5433.42		817.157	0		831.271	0
505.263	0		504.848	0.175155		406.781	0.977152		402.171	0.251834		408.101	1.57541		411.162	4915.32		817.163	0		831.278	0
505.264	0.112982		504.85	0.109454		406.783	0.811461		402.172	0.574064		408.103	1.33688		411.164	3158.49		817.232	0		831.284	0
505.266	0.199829		504.851	0.025568		406.785	0.59028		402.174	0.73339		408.105	0.643793		411.167	1355.44		817.239	0		831.291	0
505.267	0.239302		504.853	0		406.787	0.243181		402.175	0.663342		408.107	0		411.169	360.987		817.245	0		831.452	0
505.269	0.207886		504.854	0		406.789	0		402.176	0.420132		408.11	0		411.171	59.0747		817.251	0		831.458	0
505.27	0.128675		504.856	0		406.792	0		402.177	0.110818		408.112	0		411.173	3.52811		817.257	0.371961		831.464	0
505.272	0.032228		504.858	0		406.794	0		402.178	0		408.114	0		411.175	0		817.264	0.829088		831.471	0
505.273	0		504.859	0		406.796	0		402.179	0		408.118	0		411.178	0		817.27	1.05161		831.477	2.94682
505.275	0		504.861	0		406.853	0		402.18	0		408.121	0		411.18	0		817.276	0.952542		831.484	4.79763
505.276	0		504.862	0.092172		406.855	0		402.181	0		408.123	0		411.182	0		817.282	0.608558		831.49	5.32539
505.278	0		504.864	0.167037		406.858	0		402.182	0		408.125	0		411.872	0		817.289	0.164167		831.497	4.24406
505.282	0		504.865	0.208736		406.86	0		402.183	0		408.127	0.659938		411.875	0		817.295	0		831.503	2.26586
505.284	0		504.867	0.187355		406.862	0.051822		402.184	0		408.129	1.96134		411.877	0		817.301	0		831.509	0.163545
505.285	0		504.868	0.114369		406.864	0.36113		402.185	0		408.132	2.99921		411.879	0		817.308	0		831.516	0
505.287	0		504.87	0.025108		406.866	0.720782		402.187	0.486931		408.134	3.93745		411.881	1.46167		817.314	0		831.522	0
505.289	0.084601		504.871	0		406.869	1.22437		402.188	1.11126		408.136	3.89761		411.884	2.8358		817.414	0		831.529	0
505.29	0.1612		504.873	0		406.871	1.4642		402.189	1.46496		408.138	3.10103		411.886	3.57664		817.42	0		831.535	0
505.292	0.20289		504.874	0		406.873	1.36648		402.19	1.42793		408.14	2.03466		411.888	3.30169		817.427	0		832.16	0
505.293	0.187914		504.876	0		406.875	0.908868		402.191	1.0079		408.143	1.21316		411.89	2.22388		817.433	0		832.166	0
505.295	0.126257		505.092	0		406.877	0.481252		402.192	0.302579		408.145	0.171614		411.893	0.244041		817.439	0.472135		832.173	0
505.296	0.035427		505.094	0		406.88	0		402.193	0		408.147	0		411.895	0		817.446	0.995384		832.179	0
505.298	0.088062		505.095	0		406.882	0		402.194	0		408.149	0		411.897	0		817.452	1.22882		832.186	3.6258
505.299	0.180691		505.097	0		406.884	0		402.195	0		408.152	0		411.899	2.18273		817.458	1.09504		832.192	5.84373
505.301	0.239369		505.098	0.103554		406.886	0		402.196	0		408.154	0		411.902	3.21879		817.464	0.688865		832.199	6.87888
505.302	0.230017		505.1	0.176614		406.902	0		402.255	0		408.16	0		411.904	3.44605		817.471	0.165731		832.205	6.4808
505.304	0.16262		505.101	0.207751		406.904	0		402.256	0		408.163	0		411.906	2.97841		817.477	0		832.211	4.88811
505.305	0.04405		505.103	0.176607		406.906	0		402.257	0		408.165	0		411.908	2.04374		817.483	0		832.218	2.83281
505.307	0		505.104	0.103361		406.908	0		402.258	0		408.167	0		411.911	0.223572		817.489	0		832.224	3.67506
505.308	0		505.106	0.019005		406.911	0.190086		402.259	0.392372		408.169	0.709106		411.913	0		817.496	0		832.231	47.4044
505.31	0		505.107	0		406.913	0.68105		402.26	0.673122		408.171	1.63182		411.915	0		818.004	0		832.237	138.332
505.311	0		505.109	0		406.915	1.05753		402.261	0.777191		408.174	1.96872		411.917	0		818.01	0		832.244	254.084
505.328	0		505.11	0		406.917	1.0425		402.262	0.670843		408.176	1.84566		411.92	0		818.017	0		832.25	303.992
505.33	0		505.112	0		406.919	0.688236		402.263	0.400184		408.178	1.35074		412.025	0		818.023	0		832.257	242.723
505.331	0		505.415	0		406.922	0.236884		402.264	0.065847		408.18	0.492787		412.027	0		818.029	0.286342		832.263	130.564
505.333	0		505.417	0		406.924	0		402.266	0		408.183	0		412.03	0		818.036	0.650061		832.269	40.9659
505.334	0.089716		505.418	0		406.926	0		402.267	0		408.185	0		412.032	0		818.042	0.840632		832.276	3.23504
505.336	0.180429		505.42	0		406.928	0		402.268	0		408.187	0		412.034	1.2831		818.048	0.798926		832.282	0
505.337	0.229963		505.421	0.077743		406.93	0		402.269	0		408.189	0		412.036	2.57814		818.054	0.559086		832.289	0
505.339	0.301556		505.423	0.157792		406.933	0		402.581	0		408.222	0		412.038	3.39518		818.061	0.247704		832.295	0
505.34	0.295887		505.424	0.22083		406.935	0.270499		402.582	0		408.225	0		412.041	3.21883		818.067	0		832.302	0
505.342	0.241726		505.426	0.231584		406.937	0.818544		402.583	0		408.227	0		412.043	2.14872		818.073	0		833.024	0
505.343	0.187051		505.427	0.181583		406.939	1.12468		402.584	0		408.229	0		412.045	0.289241		818.08	0		833.03	0
505.345	0.125736		505.429	0.101362		406.941	1.10144		402.585	0.103678		408.231	0.519699		412.047	0		818.086	21.8755		833.037	0
505.346	0.033753		505.43	0.021692		406.944	0.744883		402.586	0.342695		408.233	1.2921		412.05	0		818.092	92.1481		833.043	0
505.348	0		505.432	0		406.946	0.265855		402.587	0.509246		408.236	1.65745		412.052	0		818.098	208.882		833.05	0.986721
505.349	0		505.433	0.095767		406.948	0		402.588	0.513246		408.238	1.50916		412.054	0		818.105	328.307		833.056	7.87462
505.351	0		505.435	0.16959		406.95	0		402.59	0.349222		408.24	0.946552		412.077	0		818.111	343.831		833.063	20.9301
505.353	0		505.437	0.208688		406.952	0		402.591	0.124639		408.242	0.289472		412.079	0		818.117	246.857		833.069	33.3368
505.703	0		505.438	0.191097		406.955	0		402.592	0		408.245	0		412.081	0		818.124	122.311		833.076	36.5673
505.705	0		505.44	0.24624		407.014	0		402.593	0		408.247	0		412.083	0		818.13	35.6925		833.082	27.3848
505.706	0		505.441	0.221415		407.016	0		402.594	0		408.249	0		412.086	11.254		818.136	4.11398		833.089	15.7092
505.708	0		505.443	0.22594		407.019	0		402.595	0		408.251	0		412.088	46.6918		818.142	0		833.095	4.91796
505.71	0.060742		505.444	0.195517		407.021	0		402.687	0		409.021	0		412.09	84.9948		818.149	0		833.101	0.236414
505.711	0.139828		505.446	0.119819		407.023	0.226634		402.688	0		409.023	0		412.092	102.912		818.155	0		833.108	0
505.713	0.187576		505.447	0.029824		407.025	2.87142		402.689	0		409.025	0		412.095	88.0786		818.161	0		833.114	0
505.714	0.184653		505.449	0		407.027	9.87649		402.69	0		409.027	0		412.097	51.5968		818.18	0		833.121	0
505.716	0.136602		505.45	0		407.03	17.6858		402.691	0.09297		409.029	0.150786		412.099	21.6866		818.186	0		833.127	0
505.717	0.040387		505.452	0		407.032	21.9692		402.693	0.322404		409.032	0.659214		412.101	18.7583		818.193	0		833.205	0
505.719	0		505.453	0		407.034	18.341		402.694	0.425523		409.034	1.09428		412.104	19.0582		818.199	0		833.211	0
505.72	0		505.685	0		407.036	10.0623		402.695	0.444164		409.036	1.15871		412.106	14.9785		818.205	0.284331		833.218	0
505.722	0		505.687	0		407.038	3.14416		402.696	0.35681		409.038	0.832511		412.108	7.40353		818.211	0.717074		833.224	0
505.723	0		505.688	0		407.041	0.533924		402.697	0.170366		409.041	0.346036		412.11	2.00385		818.218	1.03366		833.231	4.55017
505.868	0		505.69	0		407.043	0		402.698	0		409.043	0		412.113	3.44601		818.224	1.08225		833.237	29.3912
505.87	0		505.691	0.079957		407.045	0		402.699	0		409.045	0		412.115	6.6247		818.23	0.85731		833.243	73.4762
505.871	0		505.693	0.149253		407.047	0		402.7	0		409.047	0		412.117	8.46775		818.237	0.254172		833.25	117.558
505.873	0		505.694	0.178899		407.049	0.628812		402.701	0		409.049	0		412.119	7.19214		818.243	0		833.256	131.529
505.874	0.070309		505.696	0.166271		407.052	2.17345		402.702	0		409.103	0		412.122	3.63278		818.249	0		833.263	95.3317
505.876	0.154733		505.697	0.117235		407.054	3.04471		402.703	0		409.105	0		412.124	5.1065		818.255	0		833.269	46.8631
505.877	0.19979		505.699	0.02805		407.056	3.07307		402.704	0		409.107	0		412.126	19.3824		818.262	0		833.276	12.6616
505.879	0.189011		505.7	0		407.058	2.16841		402.706	0.066834		409.109	0		412.128	34.1651		818.268	0.317902		833.282	0.620296
505.88	0.128965		505.702	0		407.06	0.821522		402.707	0.264553		409.112	0.963838		412.131	40.0794		818.274	0.698344		833.289	0
505.882	0.039816		505.704	0		407.063	0		402.708	0.429153		409.114	3.08075		412.133	32.1094		818.281	0.895148		833.295	0
505.884	0		505.705	0		407.065	0		402.709	0.522		409.116	4.44576		412.135	19.2959		818.287	0.84287		833.302	0
505.885	0		505.807	0		407.067	0		402.71	0.482811		409.118	4.59101		412.137	92.068		818.293	0.571669		833.308	0
505.887	0		505.809	0		407.069	0		402.711	0.325711		409.121	3.49193		412.14	295.007		818.299	0.155113		834.038	0
505.888	0		505.81	0		407.074	0		402.712	0.124767		409.123	1.44158		412.142	565.968		818.306	0		834.045	0
505.945	0		505.812	0		407.076	0		402.713	0		409.125	0		412.144	759.65		818.312	0		834.051	0
505.946	0		505.813	0.154735		407.078	0		402.714	0		409.127	0		412.146	675.435		818.318	0		834.058	0
505.948	0		505.815	0.321227		407.08	0		402.715	0		409.129	0		412.149	428.053		818.325	0		834.064	3.28706
505.949	0		505.817	0.40287		407.082	0.155994		402.716	0		409.132	0		412.151	180.777		818.469	0		834.07	7.41856
505.951	0.065449		505.818	0.355325		407.085	0.572952		402.784	0		409.138	0		412.153	46.9854		818.475	0		834.077	10.7852
505.952	0.146199		505.82	0.208337		407.087	0.863381		402.785	0		409.141	0		412.155	98.9743		818.482	0		834.083	10.7891
505.954	0.192326		505.821	0.045479		407.089	0.911634		402.786	0		409.143	0		412.157	355.278		818.488	0		834.09	7.41469
505.955	0.190605		505.823	0		407.091	0.682071		402.787	0		409.145	0		412.16	825.033		818.494	0.289906		834.096	3.1904
505.957	0.142321		505.824	0		407.093	0.280596		402.788	0.191459		409.147	0.216632		412.162	1371.16		818.501	0.675384		834.103	0.738522
505.958	0.045668		505.826	0		407.096	0		402.789	0.484718		409.149	1.86875		412.164	1572.48		818.507	0.888988		834.109	0
505.96	0		505.827	0		407.098	0		402.79	0.617545		409.152	3.66881		412.166	1164.7		818.513	0.824326		834.116	0
505.961	0		506.027	0		407.1	0		402.791	0.579937		409.154	4.75982		412.169	637.293		818.519	0.537643		834.122	0
505.963	0		506.029	0		407.102	0		402.792	0.404141		409.156	4.35681		412.171	216.46		818.526	0.135767		834.129	0
505.964	0		506.03	0		407.122	0		402.793	0.132617		409.158	2.71612		412.173	30.5677		818.532	0		834.213	0
505.969	0		506.032	0		407.124	0		402.794	0		409.161	0.834282		412.175	1.03049		818.538	0		834.219	0
505.971	0		506.033	0.087065		407.127	0		402.796	0		409.163	0		412.178	0		818.545	0		834.226	0
505.972	0		506.035	0.177431		407.129	0		402.797	0		409.165	0		412.18	0		818.551	0		834.232	0
505.974	0		506.036	0.223148		407.131	1.2023		402.798	0		409.167	0		412.182	0		818.997	0		834.239	3.70216
505.975	0.05152		506.038	0.206499		407.133	6.476		402.917	0		409.169	0		412.184	0		819.004	0		834.245	47.2653
505.977	0.139359		506.039	0.142723		407.135	14.4883		402.918	0		409.245	0		412.585	0		819.01	0		834.252	103.134
505.978	0.211258		506.041	0.036799		407.138	19.164		402.919	0		409.247	0		412.587	0		819.016	0		834.258	154.846
505.98	0.222136		506.043	0		407.14	18.7408		402.92	0		409.249	0		412.589	0		819.023	0.300517		834.264	164.625
505.981	0.164477		506.044	0		407.142	13.7843		402.921	0.087764		409.252	0		412.591	0		819.029	0.658821		834.271	124.388
505.983	0.048099		506.046	0		407.144	6.24697		402.923	0.316014		409.254	0.595642		412.594	1.21593		819.035	0.869679		834.277	61.3472
505.984	0		506.047	0		407.146	0.736171		402.924	0.509797		409.256	1.25521		412.596	2.30444		819.041	0.884959		834.284	15.3328
505.986	0		506.145	0		407.149	0		402.925	0.569303		409.258	1.55703		412.598	2.81454		819.048	0.685204		834.29	1.9165
505.987	0		506.146	0		407.151	0		402.926	0.448177		409.261	1.46289		412.6	2.53837		819.054	0.203606		834.297	0
505.989	0		506.148	0		407.153	0		402.927	0.191687		409.263	1.03038		412.603	1.61298		819.06	0		834.303	0
506.298	0		506.15	0		407.155	0		402.928	0		409.265	0.293545		412.605	0.309612		819.067	0.405749		834.31	0
506.299	0		506.151	0.101587		407.27	0		402.929	0		409.267	0		412.607	0		819.073	1.09049		834.316	0
506.301	0		506.153	0.186659		407.272	0		402.93	0		409.269	0		412.609	0		819.079	2.13099		835.216	0
506.302	0		506.154	0.214029		407.274	0		402.931	0		409.272	0		412.612	0		819.085	5.23426		835.223	0
506.304	0.080019		506.156	0.186518		407.277	0		402.988	0		409.274	0		412.614	0		819.092	10.012		835.229	0
506.305	0.15856		506.157	0.122011		407.279	0.009305		402.989	0		409.512	0		413.064	0		819.098	17.1549		835.236	0
506.307	0.193009		506.159	0.0304		407.281	0.230821		402.99	0		409.514	0		413.066	0		819.104	24.2968		835.242	0.185298
506.308	0.181934		506.16	0		407.283	0.41348		402.991	0		409.516	0		413.069	0		819.111	27.2186		835.249	4.76192
506.31	0.128856		506.162	0		407.285	0.483289		402.992	0.269472		409.518	0		413.071	0		819.117	23.7283		835.255	19.6733
506.311	0.037068		506.163	0		407.288	0.388367		402.993	1.19687		409.521	0.260713		413.073	1.30435		819.123	15.1673		835.261	32.4121
506.313	0		506.165	0		407.29	0.1998		402.994	2.26059		409.523	0.900617		413.075	2.46031		819.129	5.76499		835.268	37.5574
506.314	0		506.206	0		407.292	0		402.995	2.79844		409.525	1.28465		413.078	2.96952		819.136	0.909541		835.274	32.1743
506.316	0		506.208	0		407.294	0		402.996	2.22532		409.527	1.30952		413.08	2.65108		819.142	0		835.281	19.6898
506.318	0		506.209	0		407.296	0		402.997	4.38716		409.53	0.991196		413.082	1.75439		819.148	0		835.287	7.35487
506.448	0		506.211	0		407.299	0		402.999	17.775		409.532	0.442459		413.084	0.281122		819.155	0		835.294	1.09963
506.449	0		506.212	0.072772		407.561	0		403	44.8004		409.534	0		413.087	0		819.161	0.27295		835.3	0
506.451	0		506.214	0.155557		407.563	0		403.001	81.2239		409.536	0.332865		413.089	0		819.167	0.662325		835.307	0
506.452	0		506.215	0.203838		407.566	0		403.002	103.931		409.538	0.963458		413.091	2.45674		819.174	0.925524		835.313	0
506.454	0.066979		506.217	0.191593		407.568	0		403.003	91.2602		409.541	1.35227		413.093	10.9201		819.18	0.906582		835.32	0
506.455	0.148677		506.218	0.125312		407.57	0.115949		403.004	56.2163		409.543	4.33745		413.096	33.748		819.186	0.607465		836.15	0
506.457	0.202104		506.22	0.027863		407.572	0.545061		403.005	23.9005		409.545	7.07697		413.098	50.3865		819.192	0.159116		836.156	0
506.458	0.216022		506.221	0		407.575	0.741088		403.006	4.50465		409.547	8.71638		413.1	52.7826		819.199	0		836.163	0
506.46	0.186175		506.223	0		407.577	0.757317		403.007	0.899293		409.55	8.53401		413.102	37.3916		819.205	0		836.169	0
506.461	0.058472		506.224	0		407.579	0.581931		403.008	0.599281		409.552	6.26817		413.105	18.2359		819.211	0		836.176	1.5493
506.463	0		506.226	0		407.581	0.282491		403.009	0.159196		409.554	2.65004		413.107	63.7722		819.218	0		836.182	3.73669
506.464	0		506.354	0		407.583	0		403.01	0		409.556	0.836515		413.109	204.029		819.325	0		836.189	5.26776
506.466	0		506.356	0		407.586	0		403.012	0.443592		409.558	0.360154		413.111	382.727		819.331	0		836.195	7.50638
506.467	0		506.357	0		407.588	0		403.013	1.8644		409.561	0		413.114	465.987		819.337	0		836.202	7.80717
506.778	0		506.359	0		407.59	0		403.014	3.47398		409.563	0		413.116	360.056		819.343	0		836.208	5.5015
506.78	0		506.36	0.075184		407.634	0		403.015	4.341		409.565	0		413.118	188.022		819.35	0.283055		836.215	4.17291
506.781	0		506.362	0.156622		407.636	0		403.016	3.98265		409.567	0		413.12	51.255		819.356	0.657036		836.221	2.92232
506.783	0		506.364	0.197151		407.639	0		403.017	2.92006		409.783	0		413.123	5.10781		819.362	1.48499		836.228	0.765222
506.784	0.104022		506.365	0.176877		407.641	0		403.018	1.83685		409.786	0		413.125	0.13765		819.369	2.03808		836.234	0
506.786	0.195168		506.367	0.109058		407.643	0.031807		403.019	1.82964		409.788	0		413.127	0		819.375	1.9526		836.241	0
506.787	0.224493		506.368	0.024237		407.645	0.289208		403.02	3.21599		409.79	0		413.13	0		819.381	1.22969		836.247	0
506.789	0.202654		506.37	0		407.647	0.499918		403.021	3.89067		409.792	0.569831		413.132	7.28256		819.388	0.57959		836.254	0
506.79	0.140471		506.371	0		407.65	0.593603		403.022	3.5082		409.794	3.50741		413.134	48.5567		819.394	0.12719		837.144	0
506.792	0.041381		506.373	0		407.652	0.505824		403.024	2.2684		409.797	6.00559		413.136	99.8784		819.4	0		837.15	0
506.793	0		506.374	0		407.654	0.280464		403.025	1.06564		409.799	6.865		413.139	134.511		819.406	0.359188		837.157	0
506.795	0		506.44	0		407.656	0		403.026	0.835527		409.801	5.42181		413.141	116.537		819.413	0.738353		837.163	0
506.796	0		506.442	0		407.658	0		403.027	0.915158		409.803	2.95493		413.143	69.9687		819.419	0.945854		837.17	1.72307
506.798	0		506.443	0		407.661	0		403.028	0.764027		409.806	0.261053		413.145	32.9372		819.425	0.936389		837.176	3.84815
506.812	0		506.445	0		407.663	0		403.029	0.911596		409.808	0		413.148	37.9824		819.432	0.685371		837.183	5.0999
506.813	0		506.446	0.061207		408.021	0		403.03	1.08896		409.81	0		413.15	49.6013		819.438	0.229966		837.189	4.98624
506.815	0		506.448	0.143226		408.023	0		403.031	1.19039		409.812	0		413.152	46.8676		819.444	0		837.196	3.68926
506.816	0		506.449	0.199378		408.025	0		403.032	1.04736		409.814	0		413.154	30.3267		819.451	0		837.202	0.76311
506.818	0.103544		506.451	0.197503		408.028	0		403.033	0.570784		410.267	0		413.157	10.8936		819.457	0		837.209	0
506.819	0.220216		506.452	0.1396		408.03	0.136612		403.034	8.29496		410.269	0		413.159	2.07459		819.463	0		837.215	0
506.821	0.278723		506.454	0.036692		408.032	0.641999		403.035	31.8725		410.271	0		413.161	0		820.926	0		837.222	0
506.822	0.262452		506.455	0		408.034	0.955429		403.037	69.3028		410.274	0		413.163	0		820.932	0		837.228	0
506.824	0.184607		506.457	0		408.037	0.97739		403.038	107.637		410.276	0.146428		413.166	2.16616		820.939	0		839.039	0
506.826	0.052565		506.458	0		408.039	0.685069		403.039	112.287		410.278	0.721936		413.168	62.3895		820.945	0		839.045	0
506.827	0		506.46	0		408.041	0.280252		403.04	80.0743		410.28	1.10357		413.17	268.169		820.951	0.253546		839.052	0
506.829	0		506.507	0		408.043	0.08552		403.041	40.5022		410.283	1.16306		413.172	681.97		820.957	0.64313		839.059	0
506.83	0		506.509	0		408.045	0.440891		403.042	13.2459		410.285	0.854901		413.175	1122.24		820.964	0.897289		839.065	5.14498
506.832	0		506.51	0		408.048	0.732787		403.043	1.81794		410.287	0.366333		413.177	1253.86		820.97	0.860964		839.072	25.3042
506.884	0		506.512	0		408.05	0.86456		403.044	0		410.289	0		413.179	917.623		820.976	0.571772		839.078	56.9183
506.885	0		506.513	0.096441		408.052	0.742264		403.045	0		410.291	0		413.181	473.114		820.983	0.1559		839.085	91.4657
506.887	0		506.515	0.177499		408.054	0.392755		403.046	0		410.294	0		413.184	146.845		820.989	0		839.091	99.0772
506.888	0		506.517	0.212156		408.056	0		403.047	0		410.296	0		413.186	11.9836		820.995	0		839.098	72.8535
506.89	0.070396		506.518	0.198267		408.059	0		403.049	0		410.352	0		413.188	0		821.002	0		839.104	39.7927
506.891	0.163821		506.52	0.141834		408.061	0		403.05	0.300099		410.354	0		413.19	0		821.008	0		839.111	14.8016
506.893	0.221297		506.521	0.034106		408.063	0		403.051	0.627423		410.356	0		413.193	0		821.052	0		839.117	4.1073
506.894	0.219753		506.523	0		408.147	0		403.052	0.857147		410.358	0		413.195	0		821.058	0		839.124	0.893931
506.896	0.162216		506.524	0		408.149	0		403.053	0.908496		410.361	0.069773		413.849	0		821.065	0		839.13	0
506.898	0.048971		506.526	0		408.152	0		403.054	0.75557		410.363	0.496093		413.852	0		821.071	0		839.137	0
506.899	0		506.527	0		408.154	0		403.055	0.475422		410.365	0.884378		413.854	0		821.077	1.3597		839.143	0
506.901	0		506.562	0		408.156	0.214723		403.056	0.09795		410.367	1.03501		413.856	0		821.084	3.30801		839.15	0
506.902	0		506.564	0		408.158	0.694082		403.057	0		410.37	0.853107		413.859	1.36867		821.09	4.7478		840.038	0
506.904	0		506.565	0		408.16	1.14796		403.058	0		410.372	0.451555		413.861	2.63135		821.096	5.04016		840.045	0
507.124	0		506.567	0		408.163	1.32086		403.059	0		410.374	0		413.863	3.42518		821.103	3.9714		840.051	0
507.126	0		506.569	0.084028		408.165	1.14132		403.06	0		410.376	0		413.865	3.29847		821.109	2.16319		840.058	0
507.127	0		506.57	0.17444		408.167	0.97851		403.065	0		410.378	0		413.868	2.27032		821.115	0.355411		840.064	1.35979
507.129	0		506.572	0.217459		408.169	0.80186		403.066	0		410.381	0		413.87	0.289236		821.122	0		840.071	5.71106
507.13	0.064294		506.573	0.193025		408.172	0.678014		403.067	0		410.477	0		413.872	0		821.128	0		840.077	15.5215
507.132	0.151399		506.575	0.120413		408.174	0.510458		403.068	0		410.479	0		413.874	0		821.134	0		840.084	29.0659
507.134	0.208699		506.576	0.027116		408.176	0.236608		403.069	0.537894		410.481	0		413.877	0		821.141	0		840.09	39.6486
507.135	0.211417		506.578	0		408.178	0		403.07	1.20437		410.483	0		413.879	0		822.38	0		840.097	37.6092
507.137	0.157325		506.579	0		408.18	0		403.071	1.42744		410.486	0.409813		413.906	0		822.386	0		840.103	24.2723
507.138	0.046095		506.581	0		408.183	0		403.072	1.25709		410.488	1.04691		413.908	0		822.393	0		840.11	10.8048
507.14	0		506.582	0		408.185	0		403.073	0.813228		410.49	1.32512		413.911	0		822.399	0		840.116	2.37017
507.141	0		506.792	0		408.402	0		403.075	0.257776		410.492	1.32341		413.913	0		822.405	0.358497		840.123	0
507.143	0		506.794	0		408.404	0		403.076	0.888092		410.495	1.03292		413.915	1.20764		822.412	0.766734		840.129	0
507.144	0		506.795	0		408.406	0		403.077	10.6791		410.497	0.409186		413.917	2.26931		822.418	0.96352		840.136	0
507.173	0		506.797	0		408.408	0		403.078	34.1566		410.499	0		413.92	2.74946		822.424	0.877108		840.143	0
507.175	0		506.798	0.058209		408.411	0.026242		403.079	66.0211		410.501	0		413.922	2.51719		822.431	0.565533		840.156	0
507.176	0		506.8	0.13564		408.413	0.366991		403.08	92.5448		410.503	0		413.924	1.75803		822.437	0.141273		840.162	0
507.178	0		506.801	0.191498		408.415	0.532818		403.081	98.8525		410.506	0		413.926	0.290772		822.443	0		840.169	0
507.179	0.103368		506.803	0.194621		408.417	0.572699		403.082	78.8016		410.785	0		413.929	0		822.45	0		840.175	0
507.181	0.203349		506.804	0.142106		408.42	0.447052		403.083	46.1861		410.787	0		413.931	0		822.456	0		840.182	1.67552
507.183	0.231315		506.806	0.034408		408.422	0.222327		403.084	16.7529		410.789	0		413.933	0		822.462	0		840.188	3.7116
507.184	0.199396		506.807	0		408.424	0		403.085	3.2854		410.792	0		413.935	0		823.045	0		840.195	4.84039
507.186	0.130586		506.809	0		408.426	0		403.087	3.61519		410.794	0.239358		414.08	0		823.051	0		840.201	4.39225
507.187	0.035782		506.81	0		408.428	0		403.088	12.9798		410.796	0.820276		414.082	0		823.058	0		840.208	2.58549
507.189	0		506.812	0		408.431	0		403.089	25.6581		410.798	1.3429		414.085	0		823.064	0		840.214	0.585825
507.19	0		506.846	0		408.557	0		403.09	37.8193		410.801	1.50555		414.087	0		823.07	0.480416		840.221	2.34483
507.192	0		506.847	0		408.559	0		403.091	43.8614		410.803	1.20331		414.089	1.86689		823.077	0.991644		840.228	4.78426
507.193	0		506.849	0		408.561	0		403.092	39.9546		410.805	0.497889		414.091	18.1997		823.083	1.2354		840.234	5.71239
507.577	0		506.85	0		408.564	0		403.093	29.7029		410.807	0		414.094	40.6638		823.089	1.14606		840.241	4.8481
507.578	0		506.852	0.069418		408.566	0.158012		403.094	20.783		410.809	0		414.096	54.7555		823.096	1.09552		840.247	2.84167
507.58	0		506.853	0.146213		408.568	0.649852		403.095	16.5569		410.812	0		414.098	47.4439		823.102	1.28326		840.254	0.643038
507.581	0		506.855	0.184754		408.57	0.964091		403.096	13.7046		410.814	0		414.1	24.8085		823.108	1.70399		840.26	0
507.583	0.091882		506.856	0.161795		408.572	1.03245		403.097	9.96672		411.033	0		414.103	37.6961		823.115	2.00614		840.267	0
507.584	0.185114		506.858	0.091047		408.575	0.827105		403.098	4.60261		411.035	0		414.105	111.691		823.121	1.7292		840.273	0
507.586	0.217459		506.859	0.01946		408.577	0.401948		403.1	5.77442		411.038	0		414.107	192.726		823.127	0.948923		840.28	0
507.588	0.190137		506.861	0		408.579	0		403.101	34.2		411.04	0		414.109	212.797		823.134	0.203917		841.045	0
507.589	0.119139		506.862	0		408.581	0		403.102	91.0298		411.042	0.092171		414.112	155.056		823.14	0		841.052	0
507.591	0.032078		506.864	0		408.584	0		403.103	149.379		411.044	0.587699		414.114	73.258		823.146	0		841.058	0
507.592	0		506.866	0		408.586	0		403.104	175.277		411.046	0.950439		414.116	12.128		823.153	0		841.065	0
507.594	0		506.95	0		408.652	0		403.105	143.067		411.049	1.0179		414.119	8.00464		823.159	0		841.072	1.48102
507.595	0		506.951	0		408.655	0		403.106	83.6378		411.051	0.743595		414.121	16.8084		824.022	0		841.078	4.5539
507.597	0		506.953	0		408.657	0		403.107	37.0415		411.053	0.324356		414.123	20.8935		824.028	0		841.085	8.68923
507.632	0		506.954	0		408.659	0		403.108	16.854		411.055	0		414.125	18.7226		824.035	0		841.091	11.6894
507.634	0		506.956	0.0649		408.661	0.183563		403.109	11.4211		411.058	0		414.128	12.8131		824.041	0		841.098	11.3489
507.635	0		506.957	0.136517		408.663	0.6448		403.11	7.04407		411.06	0		414.13	3.42957		824.047	0.230686		841.104	7.9004
507.637	0		506.959	0.177104		408.666	0.937966		403.111	2.35766		411.062	0		414.132	0.208295		824.054	0.616843		841.111	3.7585
507.638	0.067743		506.96	0.166817		408.668	0.982316		403.113	0.677406		411.152	0		414.134	0		824.06	0.924393		841.117	0.767525
507.64	0.149928		506.962	0.109538		408.67	0.766475		403.114	0.201737		411.154	0		414.137	4.11959		824.066	0.97289		841.124	0
507.641	0.201152		506.964	0.027034		408.672	0.345947		403.115	0		411.156	0		414.139	12.9201		824.073	0.737406		841.13	0
507.643	0.202937		506.965	0		408.674	0		403.116	0		411.158	0		414.141	28.3883		824.079	0.214429		841.137	0
507.644	0.151859		506.967	0		408.677	0		403.117	0.625437		411.161	0.352362		414.143	44.7198		824.085	0		841.144	0
507.646	0.039129		506.968	0		408.679	0		403.118	1.23489		411.163	1.45065		414.146	45.9724		824.092	0		841.163	0
507.647	0		506.97	0		408.681	0		403.119	1.49371		411.165	3.04496		414.148	33.2082		824.098	0		841.17	0
507.649	0		507.003	0		408.71	0		403.12	1.35463		411.167	4.47285		414.15	16.7003		824.105	0		841.176	0
507.65	0		507.005	0		408.712	0		403.121	0.945194		411.17	5.11301		414.152	4.22494		824.327	0		841.183	0
507.652	0		507.006	0		408.714	0		403.122	0.281475		411.172	4.42067		414.155	16.6229		824.333	0		841.189	1.2579
507.693	0		507.008	0		408.717	0		403.123	0		411.174	2.88003		414.157	32.822		824.34	0		841.196	3.37819
507.695	0		507.01	0.056619		408.719	0.122605		403.125	1.39402		411.176	1.54306		414.159	42.3105		824.346	0		841.202	5.27046
507.696	0		507.011	0.134142		408.721	0.510019		403.126	10.7202		411.179	0.617071		414.162	39.8983		824.352	0.29614		841.209	5.9147
507.698	0		507.013	0.188974		408.723	0.756318		403.127	28.0032		411.181	0		414.164	28.4441		824.359	0.683452		841.216	4.93046
507.7	0.054585		507.014	0.193107		408.725	0.891325		403.128	44.103		411.183	0		414.166	11.0262		824.365	0.878791		841.222	2.98685
507.701	0.144301		507.016	0.147133		408.728	0.807999		403.129	49.3112		411.185	0		414.168	2.25853		824.371	0.805158		841.229	0.726149
507.703	0.212963		507.017	0.039603		408.73	0.436995		403.13	40.9388		411.187	0		414.171	1.70202		824.378	0.526102		841.235	0
507.704	0.217949		507.019	0		408.732	0		403.131	23.7527		411.463	0		414.173	38.637		824.384	0.146071		841.242	0
507.706	0.156512		507.02	0		408.734	0		403.132	7.4501		411.465	0		414.175	116.675		824.39	0		841.248	0
507.707	0.045236		507.022	0		408.737	0		403.133	0.89194		411.467	0		414.177	193.042		824.397	0		841.255	0
507.709	0		507.023	0		408.739	0		403.134	0.104616		411.47	0		414.18	231.762		824.403	0		843.092	0
507.71	0		507.025	0.067319		408.75	0		403.135	0		411.472	0.10957		414.182	188.118		824.409	0		843.098	0
507.712	0		507.026	0.147611		408.752	0		403.136	0		411.474	0.562305		414.184	109.767		824.416	0.265782		843.105	0
507.713	0		507.028	0.19319		408.754	0		403.138	0		411.476	0.96797		414.186	31.5621		824.422	0.673266		843.111	0
508.008	0		507.029	0.182001		408.757	0		403.139	0		411.479	1.10075		414.189	3.56326		824.428	0.977771		843.118	3.66014
508.01	0		507.031	0.125114		408.759	0.150646		403.14	0		411.481	0.85296		414.191	0.052937		824.435	1.0118		843.125	7.00451
508.011	0		507.032	0.02909		408.761	0.538461		403.141	0.197184		411.483	0.380663		414.193	0		824.441	0.754437		843.131	8.43261
508.013	0		507.034	0		408.763	0.813682		403.142	1.24149		411.485	0		414.195	0		824.448	0.291169		843.138	7.3438
508.014	0.067003		507.036	0		408.765	0.915562		403.143	2.35927		411.488	0.418182		414.198	0		824.454	0		843.144	4.60027
508.016	0.157587		507.037	0		408.768	0.772205		403.144	2.99314		411.49	1.05242		414.2	0		824.46	0		843.151	0.804322
508.018	0.209418		507.039	0		408.77	0.370435		403.145	2.77683		411.492	1.49228		414.907	0		824.467	0		843.157	0
508.019	0.194897		507.106	0		408.772	0		403.146	1.95889		411.494	1.59682		414.909	0		824.473	0		843.164	3.08643
508.021	0.126425		507.108	0		408.774	0		403.147	1.08653		411.496	1.26502		414.911	0		824.727	0		843.171	6.35343
508.022	0.033445		507.109	0		408.777	0		403.148	0.693578		411.499	0.432949		414.914	0		824.734	0		843.177	8.17147
508.024	0		507.111	0		408.779	0		403.15	0.687487		411.501	0		414.916	1.4653		824.74	0		843.184	7.80947
508.025	0.098502		507.112	0.059678		408.992	0		403.151	0.58286		411.503	0		414.918	2.7636		824.746	0		843.19	5.68293
508.027	0.195289		507.114	0.141027		408.994	0		403.152	0.489043		411.505	0		414.92	3.55664		824.753	0.329332		843.197	1.19177
508.028	0.223758		507.115	0.198054		408.996	0		403.153	0.548937		411.508	0		414.923	3.40267		824.759	0.699816		843.203	0
508.03	0.189683		507.117	0.192371		408.998	0		403.154	0.572878		411.6	0		414.925	2.34001		824.765	0.887075		843.21	0
508.031	0.114859		507.118	0.126831		409.001	0.229113		403.155	0.72758		411.602	0		414.927	0.289198		824.772	0.836479		843.217	0
508.033	0.031864		507.12	0.029396		409.003	0.696814		403.156	0.872654		411.604	0		414.93	0		824.778	0.575336		843.223	0
508.034	0		507.121	0		409.005	1.02329		403.157	0.848176		411.606	0		414.932	0		824.784	0.154244		844.144	0
508.036	0		507.123	0		409.007	1.01801		403.158	0.701997		411.609	0.231044		414.934	0		824.791	0		844.151	0
508.038	0.063085		507.124	0		409.01	0.720598		403.159	0.508496		411.611	0.837912		414.936	0		824.797	0		844.157	0
508.039	0.156283		507.126	0		409.012	0.257765		403.16	0.745185		411.613	1.29344		415.016	0		824.804	0		844.164	0
508.041	0.22207		507.166	0		409.014	0		403.161	1.69442		411.615	1.34555		415.018	0		824.81	0		844.17	2.18488
508.042	0.224715		507.167	0		409.016	0		403.163	2.36319		411.618	0.945822		415.02	0		825.058	0		844.177	5.07583
508.044	0.163605		507.169	0		409.018	0		403.164	2.37075		411.62	0.35333		415.023	0		825.064	0		844.184	7.37332
508.045	0.047332		507.17	0		409.021	0		403.165	1.72403		411.622	0		415.025	14.9416		825.071	0		844.19	7.93775
508.047	0		507.172	0.059383		409.052	0		403.166	0.67103		411.624	0		415.027	69.1396		825.077	0		844.197	6.47655
508.048	0		507.174	0.14116		409.054	0		403.167	0.053474		411.626	0		415.029	150.563		825.083	0.963336		844.203	3.91214
508.05	0		507.175	0.200975		409.056	0		403.168	0		411.629	0		415.032	221.931		825.09	2.40132		844.21	0.759948
508.051	0		507.177	0.203519		409.058	0		403.169	0		411.631	0		415.034	220.533		825.096	3.38758		844.217	0
508.073	0		507.178	0.146304		409.061	0.047851		403.17	0		411.633	0		415.036	147.31		825.102	3.29928		844.223	0
508.074	0		507.18	0.03849		409.063	1.08114		403.171	0		411.635	0		415.038	64.477		825.109	2.20644		844.23	0
508.076	0		507.181	0		409.065	4.78284		403.186	0		411.638	0		415.041	12.3726		825.115	0.860859		844.236	0
508.077	0		507.183	0		409.067	9.99786		403.188	0		411.64	0.174089		415.043	0.73536		825.122	0.126841		845.053	0
508.079	0.053044		507.184	0		409.07	14.2333		403.189	0		411.642	0.6956		415.045	0		825.128	0		845.06	0
508.081	0.13722		507.186	0		409.072	14.4997		403.19	0		411.644	1.01664		415.048	0		825.134	0		845.067	0
508.082	0.192154		507.387	0		409.074	9.97229		403.191	0.195139		411.647	1.10112		415.05	0		825.141	0		845.073	0
508.084	0.179279		507.388	0		409.076	4.66254		403.192	0.510991		411.649	0.914898		415.052	0		825.147	0		845.08	2.25717
508.085	0.11022		507.39	0		409.078	0.973878		403.193	0.65685		411.651	0.463528		415.077	0		826.058	0		845.086	5.80676
508.087	0.02889		507.391	0		409.081	0.097643		403.194	0.620903		411.653	0		415.079	0		826.064	0		845.093	9.14949
508.088	0		507.393	0.067849		409.083	0		403.195	0.429106		411.656	0		415.082	0		826.07	0		845.1	10.5951
508.09	0		507.394	0.141085		409.085	0		403.196	0.153644		411.658	0		415.084	0		826.077	0		845.106	9.21491
508.091	0		507.396	0.181581		409.087	0		403.197	0		411.66	0		415.086	1.14912		826.083	0.281651		845.113	5.9328
508.093	0		507.397	0.172271		409.089	0		403.198	0		411.766	0		415.088	2.21171		826.089	1.11273		845.119	2.65638
508.299	0		507.399	0.118709		409.112	0		403.199	0		411.768	0		415.091	2.7643		826.096	1.81309		845.126	0.519702
508.3	0		507.4	0.030854		409.114	0		403.201	0		411.77	0		415.093	2.55736		826.102	1.98476		845.132	0
508.302	0		507.402	0		409.116	0		403.202	0		411.772	0		415.095	1.70127		826.109	1.62917		845.139	0
508.303	0		507.404	0		409.118	0		403.203	0.525708		411.774	0.117483		415.097	0.316143		826.115	0.850199		845.146	0
508.305	0.074306		507.405	0		409.121	0.021157		403.204	2.40245		411.777	0.666546		415.1	0		826.121	0.23255		845.152	0
508.307	0.15963		507.407	0		409.123	0.249902		403.205	5.68881		411.779	1.05501		415.102	0		826.128	0		845.515	0
508.308	0.213811		507.474	0		409.125	0.463183		403.206	8.85848		411.781	1.14267		415.104	0		826.134	0		845.522	0
508.31	0.227831		507.476	0		409.127	0.555309		403.207	9.52819		411.783	0.857116		415.107	0		826.14	0		845.528	0
508.311	0.190916		507.477	0		409.129	0.470416		403.208	7.09794		411.786	0.38073		415.109	10.6101		826.147	0		845.535	0
508.313	0.120264		507.479	0		409.132	0.263728		403.209	3.65932		411.788	0		415.111	52.8443		827.87	0		845.542	3.31606
508.314	0.032711		507.48	0.103126		409.134	0		403.21	0.869761		411.79	0		415.113	101.757		827.877	0		845.548	6.17933
508.316	0		507.482	0.184259		409.136	0		403.211	0		411.792	0		415.116	131.766		827.883	0		845.555	7.32097
508.317	0		507.483	0.207835		409.138	0		403.213	0		411.795	0		415.118	112.063		827.89	0		845.561	6.47005
508.319	0		507.485	0.177023		409.141	0		403.214	0		412.006	0		415.12	62.9873		827.896	0.278684		845.568	4.16964
508.32	0		507.486	0.108146		409.143	0		403.215	0		412.008	0		415.122	22.564		827.902	0.607595		845.575	0.880822
508.58	0		507.488	0.023739		409.145	0		403.31	0		412.01	0		415.125	40.8812		827.909	0.768915		845.581	0
508.582	0		507.489	0		409.147	1.01961		403.311	0		412.012	0		415.127	74.9936		827.915	0.714946		845.588	0
508.584	0		507.491	0		409.149	5.84768		403.313	0		412.015	0.253185		415.129	89.9383		827.922	0.468296		845.594	0
508.585	0		507.493	0		409.152	11.8427		403.314	0		412.017	1.01036		415.132	72.4298		827.928	0.172917		845.601	0
508.587	0.069316		507.494	0		409.154	15.0535		403.315	0.11301		412.019	1.36826		415.134	37.723		827.934	0		846.182	0
508.588	0.160695		507.535	0		409.156	13.4575		403.316	0.393189		412.021	1.2654		415.136	5.92201		827.941	0		846.189	0
508.59	0.216579		507.537	0		409.158	8.15074		403.317	0.520894		412.024	0.783992		415.138	0		827.947	0		846.195	0
508.591	0.208633		507.539	0		409.161	2.46679		403.318	0.505957		412.026	0.262858		415.141	0		827.954	0		846.202	0
508.593	0.144274		507.54	0		409.163	0		403.319	0.364788		412.028	0		415.143	0		828.113	0		846.208	1.92774
508.594	0.039707		507.542	0.069955		409.165	0		403.32	0.146385		412.03	0		415.145	0		828.12	0		846.215	5.66492
508.596	0		507.543	0.144808		409.167	0		403.321	0		412.033	0		415.147	4.64479		828.126	0		846.222	13.9924
508.597	0		507.545	0.182174		409.169	0		403.322	0		412.035	0		415.15	54.9477		828.133	0		846.228	21.544
508.599	0.048637		507.546	0.169827		409.201	0		403.323	0		412.066	0		415.152	123.067		828.139	0.341801		846.235	23.6822
508.6	0.13648		507.548	0.118038		409.203	0		403.324	0		412.068	0		415.154	173.623		828.145	0.708272		846.242	18.5756
508.602	0.2167		507.549	0.028968		409.205	0		403.331	0		412.071	0		415.157	164.117		828.152	0.867857		846.248	10.3468
508.604	0.242891		507.551	0		409.207	0		403.332	0		412.073	0		415.159	110.294		828.158	0.81256		846.255	1.85847
508.605	0.200339		507.552	0		409.209	2.43799		403.333	0		412.075	0.208464		415.161	44.5733		828.165	0.577971		846.261	0
508.607	0.120572		507.554	0		409.212	26.0285		403.334	0		412.077	0.791975		415.163	7.08007		828.171	0.164897		846.268	0
508.608	0.030565		507.555	0		409.214	90.6317		403.335	0.140547		412.08	1.1267		415.166	0.230469		828.177	0		846.275	0
508.61	0		507.631	0		409.216	175.484		403.336	0.392848		412.082	1.14891		415.168	0		828.184	0		846.281	0
508.611	0		507.632	0		409.218	227.71		403.338	0.523253		412.084	0.87644		415.17	0		828.19	0		847.187	0
508.613	0		507.634	0		409.221	204.161		403.339	0.540734		412.086	0.589514		415.172	0		828.197	0		847.194	0
508.614	0		507.635	0		409.223	131.631		403.34	0.4323		412.089	0.772659		415.175	1.30637		828.318	0		847.2	0
508.633	0		507.637	0.081682		409.225	55.0633		403.341	0.186654		412.091	1.24262		415.177	3.26897		828.325	0		847.207	0
508.634	0		507.638	0.166413		409.227	11.4486		403.342	0		412.093	1.36617		415.179	6.9144		828.331	0		847.214	4.16606
508.636	0		507.64	0.204215		409.229	0.909115		403.343	0		412.095	1.08075		415.182	9.72898		828.337	0		847.22	15.4645
508.637	0		507.641	0.182675		409.232	0		403.344	0		412.098	0.510774		415.184	10.2734		828.344	0.234606		847.227	29.5514
508.639	0.086794		507.643	0.120014		409.234	0		403.345	0		412.1	0		415.186	7.98551		828.35	0.64373		847.234	38.2003
508.64	0.176873		507.644	0.026741		409.236	0		403.369	0		412.102	0		415.188	4.18586		828.357	0.973383		847.24	36.4593
508.642	0.216392		507.646	0		409.238	0		403.37	0		412.104	0		415.191	0.229878		828.363	1.01499		847.247	25.7301
508.644	0.193206		507.648	0		409.719	0		403.371	0		412.107	0		415.193	0		828.369	0.745058		847.253	10.0281
508.645	0.121928		507.649	0		409.721	0		403.372	0		412.109	0.230658		415.195	0		828.376	0.275279		847.26	1.50647
508.647	0.030067		507.651	0		409.723	0		403.373	0.133329		412.111	1.18981		415.197	0		828.382	0		847.267	0
508.648	0		507.66	0		409.725	0		403.375	0.379792		412.113	2.37086		415.2	0		828.389	0		847.273	0
508.65	0		507.661	0		409.728	0.152685		403.376	0.508379		412.116	3.17144		416.016	0		828.395	0		847.28	0
508.651	0		507.663	0		409.73	0.568355		403.377	0.507941		412.118	3.10218		416.018	0		828.401	0		847.287	0
508.653	0		507.664	0		409.732	0.897687		403.378	0.361087		412.12	2.13283		416.021	0		829.061	0		847.333	0
508.677	0		507.666	0.083767		409.734	0.954574		403.379	0.134061		412.122	0.983244		416.023	0		829.067	0		847.34	0
508.679	0		507.667	0.174519		409.737	0.700992		403.38	0		412.125	0.306371		416.025	1.71064		829.074	0		847.346	0
508.681	0		507.669	0.217542		409.739	0.282699		403.381	0		412.127	0		416.028	4.47673		829.08	0		847.353	0
508.682	0		507.671	0.194804		409.741	0		403.382	0		412.129	0		416.03	12.6957		829.087	0.321769		847.359	1.68563
508.684	0.066833		507.672	0.124054		409.743	0		403.383	0.258691		412.131	0		416.032	19.5747		829.093	0.694887		847.366	3.8722
508.685	0.156572		507.674	0.029879		409.745	0		403.384	0.570313		412.134	0		416.034	21.7679		829.099	0.885147		847.373	5.34056
508.687	0.206301		507.675	0		409.748	0		403.385	0.71176		412.156	0		416.037	16.9701		829.106	0.820106		847.379	5.27526
508.688	0.190513		507.677	0		409.888	0		403.386	0.680727		412.158	0		416.039	10.6732		829.112	0.533792		847.386	3.59802
508.69	0.120648		507.678	0		409.89	0		403.388	0.497038		412.161	0		416.041	2.94523		829.119	0.165207		847.392	0.884466
508.691	0.032645		507.68	0		409.892	0		403.389	0.160904		412.163	0		416.043	0.915728		829.125	0		847.399	0
508.693	0		507.767	0		409.895	0		403.39	0		412.165	0.176007		416.046	0		829.131	0		847.406	0
508.694	0		507.769	0		409.897	0.101728		403.391	0		412.167	0.689615		416.048	0		829.138	0		847.412	0
508.696	0		507.77	0		409.899	0.447335		403.392	0		412.17	1.21956		416.05	0		829.144	0		847.419	0
508.697	0		507.772	0		409.901	0.7845		403.393	0		412.172	1.4404		416.053	0		829.978	0		847.995	0
508.771	0		507.773	0.072423		409.904	0.907138		403.473	0		412.174	1.22531		416.073	0		829.984	0		848.002	0
508.773	0		507.775	0.14818		409.906	0.733724		403.475	0		412.176	0.572995		416.075	0		829.991	0		848.009	0
508.774	0		507.776	0.181606		409.908	0.344435		403.476	0		412.179	0		416.078	0		829.997	0		848.015	0
508.776	0		507.778	0.165133		409.91	0		403.477	0		412.181	0		416.08	0		830.004	0.170695		848.022	1.76551
508.778	0.069516		507.78	0.115985		409.913	0		403.478	0.114871		412.183	0		416.082	1.02197		830.01	0.496134		848.028	3.90495
508.779	0.153773		507.781	0.027625		409.915	0		403.479	0.339766		412.185	0		416.084	2.16043		830.017	0.76165		848.035	5.20257
508.781	0.195576		507.783	0		409.917	0		403.48	0.451502		412.311	0		416.087	3.0237		830.023	0.757165		848.042	5.14207
508.782	0.180705		507.784	0		410.122	0		403.481	0.462009		412.313	0		416.089	3.11907		830.029	0.484062		848.048	3.82813
508.784	0.120523		507.786	0		410.124	0		403.482	0.354866		412.316	0		416.091	2.31672		830.036	0.189979		848.055	0.999945
508.785	0.033386		507.787	0		410.126	0		403.483	0.150955		412.318	0		416.094	0.389366		830.042	0		848.062	0
508.787	0		507.801	0		410.129	0		403.484	0		412.32	0.188539		416.096	0		830.049	0		848.068	0
508.788	0		507.803	0		410.131	0.258503		403.485	0		412.322	0.691949		416.098	0		830.055	0		848.075	0
508.79	0		507.804	0		410.133	0.768642		403.487	0		412.325	1.08185		416.1	0		830.061	0		848.082	0
508.791	0		507.806	0		410.135	1.07466		403.488	0		412.327	1.15821		416.103	0		830.293	0		848.194	0
508.947	0		507.807	0.063937		410.138	1.14804		403.873	0		412.329	0.853962		416.105	0		830.299	0		848.201	0
508.949	0		507.809	0.142659		410.14	0.961629		403.874	0		412.331	0.338935		416.107	10.93		830.305	0		848.208	0
508.95	0		507.81	0.190538		410.142	0.437776		403.875	0		412.334	0		416.11	25.99		830.312	0		848.214	0
508.952	0		507.812	0.182407		410.144	0.186731		403.876	0		412.336	0		416.112	35.6741		830.318	0.347214		848.221	15.2544
508.953	0.057234		507.813	0.12443		410.147	0.627463		403.877	0.242334		412.338	0		416.114	31.2651		830.325	0.734396		848.227	72.5778
508.955	0.142653		507.815	0.030659		410.149	0.988449		403.878	0.568975		412.34	0		416.116	18.7495		830.331	0.9466		848.234	187.634
508.956	0.196352		507.816	0		410.151	1.02385		403.879	0.770451		412.365	0		416.119	26.2201		830.338	0.9146		848.241	322.217
508.958	0.187628		507.818	0		410.153	0.969324		403.881	0.744794		412.367	0		416.121	64.5311		830.344	0.638475		848.247	374.955
508.959	0.126067		507.819	0		410.155	1.07436		403.882	0.51555		412.369	0		416.123	98.8832		830.35	0.084163		848.254	292.664
508.961	0.097861		507.821	0		410.158	1.03221		403.883	0.140728		412.372	0		416.126	100.962		830.357	0		848.261	163.552
508.962	0.147418		507.862	0		410.16	0.999353		403.884	0		412.374	0.111259		416.128	70.0629		830.363	0		848.267	58.0946
508.964	0.196938		507.864	0		410.162	1.00464		403.885	0		412.376	0.573141		416.13	30.2958		830.37	0		848.274	8.37647
508.966	0.184769		507.866	0		410.164	1.1773		403.886	0		412.378	0.871842		416.132	8.43089		830.376	0		848.28	0
508.967	0.119948		507.867	0		410.167	1.25863		403.887	0		412.381	0.958142		416.135	6.979		830.402	0		848.287	0
508.969	0.035437		507.869	0.066507		410.169	1.35585		403.967	0		412.383	0.782739		416.137	12.6322		830.408	0		848.294	0
508.97	0		507.87	0.139317		410.171	1.07953		403.968	0		412.385	0.405211		416.139	16.0196		830.415	0		848.3	0
508.972	0		507.872	0.191265		410.173	0.48171		403.969	0		412.387	0		416.141	14.8293		830.421	0		849.196	0
508.973	0		507.873	0.201673		410.176	0		403.97	0		412.39	0		416.144	10.1296		830.427	0.289533		849.203	0
508.975	0		507.875	0.15817		410.178	0		403.971	0.579006		412.392	0		416.146	4.03746		830.434	0.626402		849.21	0
508.976	0		507.876	0.041436		410.18	0		403.972	1.10583		412.394	0		416.148	1.04904		830.44	0.805477		849.216	0
508.978	0		507.878	0		410.182	0		403.973	1.43606		412.567	0		416.151	0		830.447	0.789938		849.223	1.07926
508.979	0		507.879	0		410.207	0		403.974	1.36688		412.57	0		416.153	2.71777		830.453	0.5858		849.23	18.7234
508.981	0		507.881	0		410.209	0		403.975	0.935432		412.572	0		416.155	7.70952		830.46	0.172929		849.236	66.559
508.982	0.061583		507.882	0		410.211	0		403.976	0.408631		412.574	0		416.157	10.8567		830.466	0		849.243	129.744
508.984	0.142143		507.892	0		410.213	0		403.978	0.021261		412.576	0.278568		416.16	12.0428		830.472	0		849.25	170.646
508.986	0.189919		507.893	0		410.216	0.316181		403.979	0		412.579	0.89066		416.162	10.3909		830.479	0		849.256	156.508
508.987	0.185148		507.895	0		410.218	1.34353		403.98	0		412.581	1.22636		416.164	6.54627		830.485	0		849.263	100.34
508.989	0.131193		507.896	0		410.22	2.81932		403.981	0		412.583	1.22529		416.167	1.58382		831.019	0		849.269	41.6425
508.99	0.040222		507.898	0.076212		410.222	3.74327		403.982	0		412.585	0.866641		416.169	0		831.025	0		849.276	8.45935
508.992	0		507.899	0.153408		410.225	3.43697		403.983	1.20326		412.588	0.332783		416.171	0		831.032	0		849.283	0.76282
508.993	0		507.901	0.196503		410.227	2.19961		403.984	3.54542		412.59	0		416.173	0		831.038	0		849.289	0
508.995	0		507.902	0.192191		410.229	0.848771		403.985	5.37741		412.592	0		416.176	0		831.044	0.514368		849.296	0
508.996	0		507.904	0.143165		410.231	0.079381		403.986	5.83141		412.594	0		416.395	0		831.051	1.05999		849.303	0
509.002	0		507.906	0.033644		410.233	0		403.987	4.70399		412.597	0		416.397	0		831.057	1.24678		849.309	0
509.004	0		507.907	0		410.236	0		403.988	2.7314		412.693	0		416.399	0		831.064	1.02084		850.2	0
509.006	0		507.909	0		410.238	0		403.99	1.06431		412.696	0		416.401	0		831.07	0.555685		850.207	0
509.007	0		507.91	0		410.24	0		403.991	0.083763		412.698	0		416.404	1.56146		831.077	0.074031		850.214	0
509.009	0.065867		507.912	0		410.314	0		403.992	0.940945		412.7	0		416.406	2.64516		831.083	0		850.22	0
509.01	0.167615		507.947	0		410.316	0		403.993	2.26577		412.702	0.163425		416.408	3.19696		831.09	0		850.227	0.017115
509.012	0.245864		507.949	0		410.318	0		403.994	3.20772		412.705	0.654382		416.41	2.82976		831.096	0		850.234	10.237
509.013	0.258938		507.95	0		410.32	0		403.995	3.1279		412.707	1.01251		416.413	1.72432		831.102	0		850.24	82.4762
509.015	0.199804		507.952	0		410.323	0.13384		403.996	2.24502		412.709	1.12031		416.415	0.297289		831.109	0		850.247	228.8
509.016	0.108297		507.953	0.080213		410.325	0.527435		403.997	1.10964		412.711	0.88614		416.417	0		831.115	0.273325		850.254	398.873
509.018	0.026846		507.955	0.143452		410.327	0.818404		403.998	0.238076		412.714	0.400993		416.42	0		831.122	0.707115		850.26	497.277
509.019	0		507.956	0.169304		410.329	0.864003		403.999	0.156289		412.716	0		416.422	0		831.128	0.998917		850.267	417.949
509.021	0		507.958	0.158902		410.332	0.620931		404	0.787963		412.718	0		416.424	0		831.135	0.944786		850.273	246.774
509.023	0		507.959	0.114889		410.334	0.243844		404.002	1.57351		412.72	0		417.022	0		831.141	0.595444		850.28	94.7581
509.024	0		507.961	0.030649		410.336	0		404.003	1.94866		412.723	0		417.025	0		831.147	0.206857		850.287	21.8717
509.215	0		507.962	0		410.338	0		404.004	3.16532		412.855	0		417.027	0		831.154	0		850.293	2.34652
509.217	0		507.964	0		410.341	0		404.005	10.6893		412.858	0		417.029	0		831.16	0		850.3	0
509.218	0		507.965	0		410.343	0		404.006	40.7667		412.86	0		417.032	4.04215		831.167	0		850.307	0
509.22	0		507.967	0		410.396	0		404.007	116.95		412.862	0		417.034	14.5765		831.173	0		850.313	0
509.221	0.056738		507.969	0		410.399	0		404.008	218.103		412.864	0.086289		417.036	38.0855		831.36	0		850.32	0
509.223	0.232213		507.97	0		410.401	0		404.009	298.747		412.867	0.884703		417.038	129.865		831.366	0		851.046	0
509.225	0.37909		507.972	0		410.403	0		404.01	273.693		412.869	1.8533		417.041	409.909		831.373	0		851.053	0
509.226	0.414979		507.973	0.051226		410.405	0.113977		404.011	177.317		412.871	2.33541		417.043	1167.21		831.379	0		851.059	0
509.228	0.338334		507.975	0.129475		410.408	0.528343		404.012	79.1921		412.873	2.16446		417.045	2308.76		831.385	0.319179		851.066	0
509.229	0.176389		507.976	0.192175		410.41	0.77492		404.014	20.5205		412.876	1.40581		417.048	3443.99		831.392	0.745655		851.073	2.45836
509.231	0.035637		507.978	0.198693		410.412	0.79869		404.015	2.30969		412.878	0.334516		417.05	3519.51		831.398	0.968158		851.079	5.20266
509.232	0		507.979	0.141768		410.414	0.596403		404.016	0.0014		412.88	0		417.052	2487.48		831.405	0.849835		851.086	6.37393
509.234	0		507.981	0.034608		410.416	0.277787		404.017	0		412.882	0		417.054	1215.65		831.411	0.505423		851.093	5.47271
509.235	0		507.982	0		410.419	0		404.018	1.32541		412.885	0		417.057	348.274		831.418	0.125587		851.099	3.2138
509.237	0		507.984	0		410.421	0		404.019	6.65209		412.887	0		417.059	28.1688		831.424	0.302608		851.106	0.725481
509.252	0		507.985	0		410.423	0		404.02	14.0057		412.905	0		417.061	3.61925		831.43	0.761577		851.113	0
509.254	0		507.987	0		410.425	0		404.021	18.6856		412.907	0		417.064	9.25795		831.437	1.12844		851.119	0
509.255	0		508.105	0		410.595	0		404.022	18.1023		412.909	0		417.066	6.53528		831.443	1.21456		851.126	0
509.257	0		508.107	0		410.597	0		404.023	12.7697		412.912	0		417.068	5.00023		831.45	0.990662		851.133	0
509.258	0.07059		508.108	0		410.6	0		404.024	5.37454		412.914	0.969781		417.07	3.66802		831.456	0.620238		851.213	0
509.26	0.159779		508.11	0		410.602	0		404.026	1.16844		412.916	1.64247		417.073	2.51553		831.463	0.042377		851.219	0
509.262	0.215402		508.111	0.10772		410.604	0.082197		404.027	0.780685		412.919	1.86549		417.075	0.025799		831.469	0		851.226	0
509.263	0.216187		508.113	0.18671		410.606	0.429989		404.028	1.8826		412.921	1.60903		417.077	1.60544		831.476	0		851.233	0
509.265	0.157678		508.115	0.207148		410.608	0.651258		404.029	2.76957		412.923	1.04865		417.08	7.59142		831.482	0		851.239	9.18861
509.266	0.047155		508.116	0.175232		410.611	0.771056		404.03	2.88571		412.925	0.139394		417.082	12.8787		831.488	0		851.246	33.4732
509.268	0		508.118	0.106886		410.613	0.706066		404.031	2.1664		412.928	0		417.084	14.8533		831.714	0		851.253	81.3468
509.269	0		508.119	0.023908		410.615	0.405434		404.032	1.14253		412.93	0		417.086	12.8744		831.72	0		851.259	138.695
509.271	0		508.121	0		410.617	0		404.033	0.253526		412.932	0		417.089	8.66705		831.727	0		851.266	160.615
509.272	0		508.122	0		410.62	0		404.034	0		412.934	0		417.091	2.48531		831.733	0		851.273	129.014
509.278	0		508.124	0		410.622	0		404.035	0.138795		413.072	0		417.093	0.049966		831.739	0.279122		851.279	76.6509
509.28	0		508.125	0		410.624	0		404.036	3.55811		413.074	0		417.096	0		831.746	0.620888		851.286	27.8057
509.282	0		508.162	0		410.986	0		404.037	13.6436		413.076	0		417.098	0		831.752	0.804486		851.293	3.96851
509.283	0		508.164	0		410.988	0		404.039	23.4868		413.078	0		417.1	2.02581		831.759	0.762917		851.299	0
509.285	0.06297		508.165	0		410.991	0		404.04	27.9274		413.081	0.885123		417.102	3.16199		831.765	0.513332		851.306	0
509.286	0.142732		508.167	0		410.993	0		404.041	24.3794		413.083	1.83539		417.105	3.60804		831.772	0.144487		851.313	0
509.288	0.199055		508.168	0.055183		410.995	0.207642		404.042	14.4512		413.085	2.36403		417.107	3.14069		831.778	0		851.319	0
509.289	0.216594		508.17	0.13942		410.997	1.29452		404.043	5.1224		413.087	2.31444		417.109	1.99561		831.785	0		851.333	0
509.291	0.183141		508.171	0.208455		411	3.03505		404.044	1.81371		413.09	1.65493		417.112	0.043628		831.791	0		851.339	0
509.292	0.11451		508.173	0.220871		411.002	4.2791		404.045	2.16436		413.092	0.801194		417.114	0		831.797	0		851.346	0
509.294	0.031621		508.174	0.166393		411.004	4.29794		404.046	2.73128		413.094	0.164254		417.116	0		832.029	0		851.353	0
509.295	0		508.176	0.040745		411.006	3.12444		404.047	2.43644		413.096	0		417.118	1.49562		832.036	0		851.359	2.02752
509.297	0		508.178	0		411.009	1.78142		404.048	1.50243		413.099	0		417.121	2.6838		832.042	0		851.366	4.23025
509.299	0		508.179	0		411.011	1.13081		404.049	0.561879		413.101	0		417.123	3.32294		832.049	0		851.373	5.51177
509.3	0		508.181	0		411.013	1.10205		404.051	0.519254		413.103	0		417.125	4.6437		832.055	0.355425		851.379	5.33101
509.393	0		508.182	0		411.015	1.15571		404.052	0.679395		413.135	0		417.128	5.33244		832.061	1.24065		851.386	3.7006
509.394	0		508.351	0		411.017	0.878179		404.053	0.643227		413.137	0		417.13	3.9206		832.068	1.93994		851.393	0.871814
509.396	0		508.353	0		411.02	0.338355		404.054	0.435816		413.139	0		417.132	3.39665		832.074	2.06986		851.399	1.40859
509.397	0		508.354	0		411.022	0		404.055	0.14788		413.142	0		417.134	2.2192		832.081	1.66791		851.406	10.3131
509.399	0.062789		508.356	0		411.024	0		404.056	0		413.144	0.626026		417.137	0.198821		832.087	0.799451		851.413	20.0381
509.4	0.143747		508.357	0.060205		411.026	0		404.057	0		413.146	1.89101		417.139	0		832.094	0.185835		851.419	24.5564
509.402	0.187419		508.359	0.145893		411.029	0		404.058	0		413.148	2.77946		417.141	0		832.1	0		851.426	21.0871
509.403	0.174266		508.361	0.196299		411.073	0		404.059	0		413.151	2.81994		417.144	0		832.107	0		851.433	12.5128
509.405	0.111471		508.362	0.175209		411.076	0		404.067	0		413.153	1.93054		417.146	0		832.113	0		851.439	2.31641
509.407	0.031037		508.364	0.100254		411.078	0		404.068	0		413.155	0.678513		417.993	0		832.119	0		851.446	0
509.408	0		508.365	0.022631		411.08	0		404.069	0		413.157	0		417.996	0		832.126	0		851.453	0
509.41	0		508.367	0		411.082	0.087913		404.07	0		413.16	0		417.998	0		832.132	0		851.459	0
509.411	0		508.368	0		411.085	0.433839		404.071	0.136716		413.162	0		418	0		832.139	0		851.466	0
509.413	0		508.37	0		411.087	0.706266		404.072	0.375488		413.164	0		418.003	1.89672		832.145	0.293851		851.473	2.11629
509.491	0		508.371	0		411.089	1.08609		404.073	0.498243		413.207	0		418.005	3.50565		832.152	0.632381		851.479	4.15634
509.493	0		508.453	0		411.091	1.54162		404.075	0.501397		413.209	0		418.007	4.2821		832.158	0.793617		851.486	5.16173
509.495	0		508.454	0		411.094	1.88566		404.076	0.374912		413.211	0		418.009	3.73319		832.165	0.743707		851.493	4.87227
509.496	0		508.456	0		411.096	1.89538		404.077	0.149573		413.214	0		418.012	2.25503		832.171	0.502521		851.499	3.33576
509.498	0.056718		508.457	0		411.098	1.769		404.078	0		413.216	0.177615		418.014	0.137408		832.177	0.190873		851.506	0.817504
509.499	0.142829		508.459	0.068048		411.1	0.991357		404.079	0		413.218	0.692043		418.016	0		832.184	0		851.513	0
509.501	0.206363		508.461	0.145174		411.102	0.201094		404.08	0		413.22	1.0545		418.019	0		832.19	0		851.519	0
509.502	0.213383		508.462	0.187633		411.105	0		404.081	0		413.223	1.14157		418.021	0		832.197	0		851.526	0
509.504	0.161796		508.464	0.173886		411.107	0		404.082	0		413.225	0.867991		418.023	0		832.203	0		851.533	0
509.505	0.046779		508.465	0.112801		411.109	0		404.083	0.334619		413.227	0.369161		418.032	0		832.216	0		852.093	0
509.507	0.076547		508.467	0.028365		411.111	0		404.084	7.9512		413.229	0		418.035	0		832.223	0		852.1	0
509.508	0.166712		508.468	0		411.12	0		404.085	30.0585		413.232	0		418.037	0		832.229	0		852.107	0
509.51	0.208715		508.47	0		411.123	0		404.087	58.0375		413.234	0		418.039	0		832.235	0		852.113	0
509.511	0.186571		508.471	0		411.125	0		404.088	74.5672		413.236	0		418.042	0.91222		832.242	0.60836		852.12	2.04502
509.513	0.113486		508.473	0		411.127	0		404.089	66.589		413.543	0		418.044	46.203		832.248	1.15657		852.127	4.55785
509.515	0.028949		508.55	0		411.129	0.309019		404.09	41.2466		413.545	0		418.046	174.982		832.255	1.30238		852.133	5.93843
509.516	0		508.551	0		411.132	0.884687		404.091	14.6884		413.548	0		418.048	376.708		832.261	1.06254		852.14	5.41233
509.518	0		508.553	0		411.134	1.20753		404.092	2.89867		413.55	0		418.051	570.925		832.268	0.61004		852.147	3.37095
509.519	0		508.554	0		411.136	1.11701		404.093	1.43375		413.552	0.551391		418.053	562.448		832.274	0.063976		852.153	0.768699
509.521	0		508.556	0.064574		411.138	0.685594		404.094	1.86409		413.554	1.35134		418.055	373.457		832.281	0		852.16	0
509.664	0		508.558	0.148232		411.141	0.21055		404.095	2.08534		413.557	1.68174		418.058	170.231		832.287	0		852.167	0
509.666	0		508.559	0.218328		411.143	0		404.096	2.03373		413.559	1.49421		418.06	44.9415		832.293	0		852.173	4.46108
509.667	0		508.561	0.247087		411.145	0		404.097	1.39888		413.561	0.923784		418.062	2.20323		832.3	0		852.18	11.0823
509.669	0		508.562	0.218701		411.147	0		404.099	23.867		413.563	0.281766		418.064	0		833.016	0		852.187	17.2943
509.671	0.131549		508.564	0.220764		411.149	0		404.1	126.595		413.566	0		418.067	0		833.022	0		852.193	20.1349
509.672	0.295793		508.565	0.19348		411.156	0		404.101	372.095		413.568	0		418.069	0		833.029	0		852.2	18.1085
509.674	0.391111		508.567	0.206447		411.158	0		404.102	690.082		413.57	0		418.071	0		833.035	0		852.207	10.6747
509.675	0.381914		508.568	0.275884		411.161	0		404.103	905.754		413.572	0		418.074	0		833.042	2.17946		852.213	4.83328
509.677	0.273624		508.57	0.28791		411.163	0		404.104	790.787		413.981	0		418.076	0		833.048	49.887		852.22	0.998003
509.678	0.080742		508.571	0.220479		411.165	0.85679		404.105	485.75		413.984	0		418.078	1.0859		833.055	218.145		852.227	0
509.68	0		508.573	0.176489		411.167	2.03877		404.106	203.387		413.986	0		418.081	2.52624		833.061	513.98		852.234	0
509.681	0		508.574	0.123692		411.17	2.64556		404.107	50.3797		413.988	0		418.083	3.38358		833.067	853.183		852.24	0
509.683	0.067188		508.576	0.029035		411.172	2.42868		404.108	7.55372		413.99	0.25624		418.085	3.0194		833.074	993.919		852.247	0
509.684	0.156728		508.578	0		411.174	1.58445		404.109	3.46403		413.993	0.953586		418.087	1.75637		833.08	788.196		852.254	1.8337
509.686	0.208166		508.579	0		411.176	0.465384		404.111	3.87156		413.995	1.21853		418.09	0.210034		833.087	453.773		852.26	4.08566
509.688	0.202776		508.581	0		411.179	0		404.112	3.89546		413.997	1.23074		418.092	0		833.093	175.876		852.267	5.47395
509.689	0.149014		508.582	0		411.181	0		404.113	4.07683		413.999	0.981534		418.094	0		833.1	36.2588		852.274	7.2297
509.691	0.010287		508.598	0		411.183	0		404.114	5.08695		414.002	0.488263		418.097	0		833.106	2.98079		852.28	7.68647
509.692	0		508.599	0		411.185	0		404.115	6.37012		414.004	0		418.099	0		833.113	0		852.287	5.58165
509.694	0		508.601	0		411.196	0		404.116	6.72445		414.006	0		418.124	0		833.119	0		852.294	4.4654
509.695	0		508.602	0		411.199	0		404.117	5.37483		414.009	0		418.126	0		833.126	0		852.3	3.33642
509.697	0		508.604	0.097521		411.201	0		404.118	2.64989		414.011	0		418.129	0		833.132	0		852.307	0.864633
509.76	0		508.605	0.175908		411.203	0		404.119	0.80278		414.081	0		418.131	0		833.229	0		852.314	0
509.762	0		508.607	0.196919		411.205	0.202409		404.12	0.235491		414.083	0		418.133	2.39226		833.235	0		852.32	0
509.763	0		508.608	0.168108		411.208	0.659794		404.121	4.47382		414.085	0		418.136	7.02565		833.242	0		852.327	0
509.765	0		508.61	0.108501		411.21	0.928198		404.123	10.1596		414.088	0		418.138	11.0194		833.248	0		852.334	0
509.766	0.07073		508.611	0.02614		411.212	0.952338		404.124	13.9242		414.09	0.919064		418.14	11.8121		833.255	0.326107		852.38	0
509.768	0.155977		508.613	0		411.214	0.700688		404.125	13.6408		414.092	3.20953		418.143	8.83285		833.261	0.662649		852.387	0
509.769	0.202435		508.614	0		411.217	0.283825		404.126	9.69553		414.094	5.33919		418.145	3.50587		833.268	0.833142		852.394	0
509.771	0.193811		508.616	0		411.219	0		404.127	3.71634		414.097	6.20562		418.147	0.398146		833.274	0.843261		852.4	0
509.772	0.13425		508.618	0		411.221	0		404.128	0.661134		414.099	5.26034		418.149	0		833.28	0.681761		852.407	4.06919
509.774	0.036989		508.645	0		411.223	0		404.129	0		414.101	2.92982		418.152	0		833.287	0.289912		852.414	8.28953
509.776	0		508.647	0		411.226	0		404.13	0.580166		414.103	0.582552		418.154	0		833.293	0		852.421	10.1908
509.777	0		508.648	0		411.494	0		404.131	1.30232		414.106	0		418.156	0		833.3	0		852.427	8.67318
509.779	0		508.65	0		411.497	0		404.132	1.59991		414.108	0		418.28	0		833.306	0		852.434	5.00542
509.78	0		508.651	0.07523		411.499	0		404.133	1.38298		414.11	0		418.283	0		833.313	0		852.441	0.800172
509.788	0		508.653	0.158159		411.501	0		404.135	0.824195		414.113	0		418.285	0		833.351	0		852.447	0
509.789	0		508.654	0.198029		411.503	0.060702		404.136	1.14115		414.137	0		418.287	0		833.358	0		852.454	0
509.791	0		508.656	0.174446		411.506	0.408822		404.137	4.93503		414.14	0		418.289	1.51944		833.364	0		852.461	0
509.793	0		508.658	0.104014		411.508	0.602332		404.138	10.2324		414.142	0		418.292	3.06326		833.371	0		852.467	0
509.794	0.065032		508.659	0.022513		411.51	0.663312		404.139	13.6514		414.144	0		418.294	3.77868		833.377	0.259191		853.142	0
509.796	0.158151		508.661	0		411.512	0.51898		404.14	13.2027		414.146	0.634453		418.296	3.15258		833.384	0.668151		853.149	0
509.797	0.21658		508.662	0		411.514	0.242823		404.141	9.04993		414.149	1.72129		418.299	1.71262		833.39	1.01611		853.156	0
509.799	0.212315		508.664	0		411.517	0		404.142	3.16093		414.151	2.63404		418.301	0.132089		833.397	1.12392		853.163	0
509.8	0.15247		508.665	0		411.519	0		404.143	0.427189		414.153	2.87928		418.303	0		833.403	0.923874		853.169	2.45093
509.802	0.044792		508.705	0		411.521	0		404.144	0.230701		414.156	2.3401		418.306	0		833.41	0.540383		853.176	5.85269
509.803	0		508.707	0		411.523	0		404.145	0.542683		414.158	1.26946		418.308	0		833.416	0.131548		853.183	10.6446
509.805	0		508.708	0		411.553	0		404.147	0.723066		414.16	0.379236		418.31	0		833.423	0		853.189	13.7237
509.806	0		508.71	0		411.555	0		404.148	0.692172		414.162	0		418.335	0		833.429	0		853.196	15.174
509.808	0		508.711	0.076844		411.557	0		404.149	0.492159		414.165	0		418.338	0		833.435	0		853.203	13.6929
510.009	0		508.713	0.148252		411.559	0		404.15	0.133818		414.167	0		418.34	0		833.442	0		853.209	9.60522
510.01	0		508.715	0.183679		411.562	0.162111		404.151	0		414.169	0		418.342	0		833.629	0		853.216	5.19986
510.012	0		508.716	0.175316		411.564	0.608867		404.152	0		414.407	0		418.345	1.11469		833.636	0		853.223	2.90974
510.014	0		508.718	0.125586		411.566	0.925706		404.153	0		414.409	0		418.347	2.70114		833.642	0		853.229	0.721118
510.015	0.069142		508.719	0.032963		411.568	0.973067		404.154	0		414.411	0		418.349	4.12155		833.649	0		853.236	0
510.017	0.154177		508.721	0		411.57	0.71544		404.155	0		414.414	0		418.351	4.34628		833.655	0.301493		853.243	0
510.018	0.201281		508.722	0		411.573	0.295097		404.156	0		414.416	0.101624		418.354	3.16118		833.662	0.715221		853.25	0
510.02	0.188714		508.724	0		411.575	0		404.157	0.419034		414.418	0.549504		418.356	1.41293		833.668	1.01875		853.256	0
510.021	0.120121		508.725	0		411.577	0		404.159	0.980427		414.42	0.99938		418.358	0.115532		833.674	1.08778		853.738	0
510.023	0.032147		508.802	0		411.579	0		404.16	1.39882		414.423	1.29594		418.361	0		833.681	0.893084		853.745	0
510.024	0		508.804	0		411.582	0		404.161	1.41936		414.425	1.23445		418.363	0		833.687	0.256384		853.751	0
510.026	0		508.805	0		411.609	0		404.162	1.10719		414.427	0.841103		418.365	0		833.694	0		853.758	0
510.027	0		508.807	0		411.611	0		404.163	0.541328		414.429	0.344679		418.368	0		833.7	0		853.765	2.07714
510.029	0		508.808	0.075532		411.613	0		404.164	0.151371		414.432	0		419.032	0		833.707	0		853.772	4.79305
510.181	0		508.81	0.152183		411.615	0		404.165	0		414.434	0		419.034	0		833.713	0		853.778	6.47346
510.182	0		508.812	0.189968		411.618	0.226207		404.166	0.436216		414.436	0		419.037	0		834.023	0		853.785	6.10646
510.184	0		508.813	0.178374		411.62	0.673468		404.167	0.795458		414.438	0		419.039	0		834.03	0		853.792	4.00727
510.185	0		508.815	0.125141		411.622	0.989659		404.168	0.90663		414.572	0		419.041	5.76271		834.036	0		853.798	0.905237
510.187	0.101526		508.816	0.03309		411.624	1.07089		404.169	0.746355		414.574	0		419.044	14.2308		834.043	0		853.805	0
510.188	0.200138		508.818	0		411.627	0.857668		404.171	0.434611		414.577	0		419.046	19.721		834.049	4.67224		853.812	0
510.19	0.229234		508.819	0		411.629	0.355372		404.172	0.075542		414.579	0		419.048	19.4982		834.056	44.888		853.818	0
510.191	0.198963		508.821	0		411.631	0		404.173	0		414.581	0.028183		419.051	14.0876		834.062	138.177		853.825	0
510.193	0.129118		508.822	0		411.633	0		404.174	0		414.583	0.39166		419.053	5.91341		834.069	257.982		854.013	0
510.194	0.03633		508.884	0		411.635	0		404.175	0		414.586	0.639065		419.055	0.39957		834.075	341.394		854.019	0
510.196	0		508.886	0		411.638	0		404.176	0		414.588	0.725699		419.057	0		834.082	305.509		854.026	0
510.198	0		508.887	0		411.745	0		404.197	0		414.59	0.590047		419.06	0		834.088	194.656		854.033	0
510.199	0		508.889	0		411.748	0		404.198	0		414.593	0.317106		419.062	2.42759		834.095	86.1702		854.039	2.79755
510.201	0		508.89	0.072073		411.75	0		404.199	0		414.595	0		419.064	3.84666		834.101	23.4019		854.046	5.33725
510.297	0		508.892	0.143091		411.752	0		404.2	0		414.597	0		419.067	4.13917		834.108	1.93103		854.053	6.33284
510.298	0		508.893	0.177399		411.754	0.359728		404.201	0.093225		414.599	0		419.069	3.31465		834.114	0		854.06	5.79328
510.3	0		508.895	0.163218		411.757	0.891233		404.202	0.314105		414.602	0		419.071	1.95072		834.12	0		854.066	4.11503
510.301	0		508.896	0.107972		411.759	1.12294		404.203	0.519033		414.692	0		419.074	0.195676		834.127	0		854.073	0.606648
510.303	0.063735		508.898	0.024234		411.761	1.05638		404.204	1.03236		414.695	0		419.076	0		834.133	0		854.08	0
510.304	0.145114		508.899	0		411.763	0.706908		404.205	1.3059		414.697	0		419.078	0		835.033	0		854.086	0
510.306	0.197434		508.901	0		411.766	0.23739		404.207	1.20624		414.699	0		419.081	1.8921		835.039	0		854.093	0
510.307	0.211768		508.902	0		411.768	0		404.208	0.883813		414.701	0.129328		419.083	3.05591		835.046	0		854.1	0
510.309	0.184839		508.904	0		411.77	0		404.209	0.521604		414.704	0.609501		419.085	3.36082		835.052	0		854.167	0
510.31	0.128634		509.092	0		411.772	0		404.21	0.057275		414.706	1.00018		419.087	2.73641		835.059	2.47964		854.174	0
510.312	0.038909		509.094	0		411.775	0		404.211	0		414.708	1.09691		419.09	1.59092		835.065	9.3626		854.18	0
510.314	0		509.095	0		412.104	0		404.212	0		414.71	0.822436		419.092	0.198824		835.072	17.5829		854.187	0
510.315	0		509.097	0		412.107	0		404.213	0		414.713	0.358728		419.094	6.962		835.078	21.9542		854.194	1.73584
510.317	0		509.098	0.095616		412.109	0		404.214	0		414.715	0		419.097	45.8168		835.085	20.0518		854.2	7.0076
510.318	0		509.1	0.172991		412.111	0		404.289	0		414.717	0		419.099	92.0887		835.091	13.3129		854.207	11.427
510.465	0		509.101	0.19729		412.113	0.176899		404.29	0		414.719	0		419.101	117.994		835.098	5.65741		854.214	12.2184
510.467	0		509.103	0.172308		412.116	0.63002		404.292	0		414.722	0		419.104	105.215		835.104	0.967421		854.22	9.29928
510.468	0		509.104	0.111842		412.118	0.924126		404.293	0		415.019	0		419.106	64.8186		835.111	0		854.227	4.1124
510.47	0		509.106	0.026142		412.12	0.966977		404.294	0.217337		415.021	0		419.108	20.1426		835.117	0		854.234	0.764095
510.471	0.058454		509.107	0		412.122	0.721807		404.295	0.485782		415.023	0		419.11	1.49729		835.124	0		854.241	0
510.473	0.140281		509.109	0		412.125	0.369721		404.296	0.636951		415.026	0		419.113	0		835.13	0		854.247	0
510.474	0.205759		509.111	0		412.127	0.073161		404.297	0.622271		415.028	0.762726		419.115	0		835.143	0		854.254	0
510.476	0.231884		509.112	0		412.129	0		404.298	0.443188		415.03	1.77637		419.117	0		835.15	0		854.261	0
510.478	0.200377		509.114	0		412.131	0		404.299	0.12881		415.032	2.33365		419.12	0		835.156	0		855.005	0
510.479	0.127285		509.115	0.075777		412.134	0		404.3	0		415.035	2.1574		419.124	0		835.163	0		855.012	0
510.481	0.03686		509.117	0.149069		412.136	0		404.301	0		415.037	1.40742		419.127	0		835.169	0.277836		855.018	0
510.482	0		509.118	0.182142		412.149	0		404.302	0		415.039	0.382738		419.129	0		835.175	0.673853		855.025	0
510.484	0		509.12	0.166719		412.152	0		404.304	0		415.042	0		419.131	0		835.182	0.919037		855.032	3.80357
510.485	0		509.121	0.112941		412.154	0		404.346	0		415.044	0		419.133	5.62959		835.188	0.85724		855.039	20.9523
510.487	0		509.123	0.026095		412.156	0		404.347	0		415.046	0		419.136	10.3744		835.195	0.531008		855.045	55.9226
510.546	0		509.124	0		412.158	0.036781		404.348	0		415.048	0		419.138	12.5281		835.201	0.185714		855.052	95.789
510.547	0		509.126	0		412.161	0.322235		404.349	0		415.091	0		419.14	10.9504		835.208	0.376229		855.059	114.323
510.549	0		509.128	0		412.163	0.526504		404.351	0.339563		415.094	0		419.143	6.88941		835.214	0.766381		855.065	92.0861
510.55	0		509.129	0		412.165	0.61718		404.352	0.714814		415.096	0		419.145	1.86908		835.221	0.890973		855.072	56.8897
510.552	0.073683		509.36	0		412.167	0.533681		404.353	0.898787		415.098	0		419.147	0.191506		835.227	0.768709		855.079	21.7349
510.553	0.14707		509.362	0		412.17	0.308474		404.354	0.838129		415.101	0.896919		419.15	0		835.234	0.49209		855.086	5.62265
510.555	0.179932		509.363	0		412.172	0		404.355	0.585685		415.103	2.23895		419.152	0		835.24	0.182976		855.092	0.643368
510.557	0.182848		509.365	0		412.174	0		404.356	0.151429		415.105	3.19554		419.154	0		835.247	0		855.099	0
510.558	0.154913		509.367	0.054526		412.176	0		404.357	0		415.107	3.09303		419.157	0		835.253	0		855.106	0
510.56	0.054103		509.368	0.129568		412.179	0		404.358	0		415.11	2.02363		419.578	0		835.26	0		855.112	0
510.561	0		509.37	0.194366		412.444	0		404.359	0		415.112	0.550169		419.581	0		835.266	0		855.119	0
510.563	0		509.371	0.222487		412.446	0		404.36	0		415.114	0		419.583	0		835.376	0		855.173	0
510.564	0		509.373	0.197831		412.448	0		404.523	0		415.116	0		419.585	0		835.383	0		855.18	0
510.566	0		509.374	0.132193		412.45	0		404.524	0		415.119	0		419.588	1.526		835.389	0		855.186	0
510.581	0		509.376	0.031221		412.453	0.38878		404.525	0		415.121	0.280918		419.59	2.58718		835.396	0		855.193	0
510.583	0		509.377	0		412.455	0.89126		404.526	0		415.123	0.973483		419.592	3.03723		835.402	0.329056		855.2	1.81007
510.584	0		509.379	0		412.457	1.17229		404.527	0.095957		415.126	1.89281		419.595	2.69201		835.409	0.737302		855.206	4.56669
510.586	0		509.38	0		412.459	1.15181		404.528	0.321579		415.128	2.57432		419.597	1.71083		835.415	0.949388		855.213	6.97272
510.588	0.088968		509.382	0		412.462	0.82343		404.53	0.484734		415.13	2.58768		419.599	0.207416		835.422	0.858053		855.22	7.76529
510.589	0.174731		509.458	0		412.464	0.249021		404.531	0.513065		415.132	1.92762		419.601	0		835.428	0.525716		855.227	6.51437
510.591	0.202256		509.459	0		412.466	0		404.532	0.384209		415.135	1.0052		419.604	0		835.435	0.182751		855.233	4.03882
510.592	0.17795		509.461	0		412.468	0.235131		404.533	0.155649		415.137	0.249208		419.606	0		835.441	0		855.24	0.802541
510.594	0.113094		509.462	0		412.471	0.723231		404.534	0		415.139	0		419.608	0		835.448	0		855.247	0
510.595	0.03166		509.464	0.064162		412.473	1.00018		404.535	0		415.141	0		420.036	0		835.454	0		855.253	0
510.597	0		509.465	0.138904		412.475	0.967705		404.536	0		415.144	0		420.038	0		835.461	0		855.26	0
510.598	0		509.467	0.190399		412.477	0.677834		404.537	0		415.146	0		420.04	0		836.038	0		855.267	0
510.6	0		509.468	0.196203		412.48	0.258858		404.772	0		415.16	0		420.042	0		836.044	0		856.006	0
510.601	0		509.47	0.148829		412.482	0		404.773	0		415.162	0		420.045	1.71003		836.051	0		856.013	0
510.659	0		509.472	0.090445		412.484	0		404.774	0		415.164	0		420.047	3.48699		836.057	0		856.019	0
510.66	0		509.473	0.146274		412.486	0		404.775	0		415.166	0		420.049	4.60399		836.064	0.208097		856.026	0
510.662	0		509.475	0.226635		412.489	0		404.776	0.185724		415.169	0.022662		420.052	4.36371		836.07	0.704643		856.033	1.04712
510.663	0		509.476	0.239381		412.781	0		404.778	0.456698		415.171	1.66814		420.054	2.93007		836.077	1.10953		856.039	7.68497
510.665	0.06238		509.478	0.175011		412.783	0		404.779	0.612152		415.173	6.44069		420.056	0.270039		836.083	1.19442		856.046	23.0269
510.666	0.147135		509.479	0.045999		412.786	0		404.78	0.583935		415.175	10.5497		420.059	0		836.09	0.899477		856.053	41.1934
510.668	0.198023		509.481	0		412.788	0		404.781	0.39174		415.178	11.9565		420.061	0		836.096	0.359314		856.06	54.5619
510.67	0.186941		509.482	0		412.79	0.048705		404.782	0.119583		415.18	9.55612		420.063	0		836.103	0		856.066	47.0851
510.671	0.119968		509.484	0		412.792	0.415161		404.783	0		415.182	5.09366		420.066	0		836.109	0		856.073	30.1147
510.673	0.032431		509.485	0		412.795	0.648221		404.784	0		415.185	0.970169		420.079	0		836.116	0		856.08	13.2008
510.674	0		509.49	0		412.797	0.697181		404.785	0		415.187	0		420.082	0		836.122	0		856.087	3.72304
510.676	0		509.492	0		412.799	0.520867		404.786	0		415.189	0		420.084	0		837.266	0		856.093	0.584375
510.677	0		509.493	0		412.801	0.238617		404.844	0		415.191	0		420.086	0		837.272	0		856.1	0
510.679	0		509.495	0		412.804	0		404.845	0		415.194	0		420.089	3.43428		837.279	0		856.107	0
510.883	0		509.496	0.067342		412.806	0		404.846	0		415.196	0.180353		420.091	73.6647		837.285	0		856.113	0
510.885	0		509.498	0.146931		412.808	0		404.847	0		415.198	0.786316		420.093	213.224		837.292	0.130688		856.12	0
510.886	0		509.499	0.202925		412.81	0		404.849	0.265564		415.2	1.1278		420.096	370.09		837.298	0.469311		856.174	0
510.888	0		509.501	0.212947		413.054	0		404.85	0.554533		415.203	1.12276		420.098	429.226		837.305	0.746904		856.181	0
510.89	0.073616		509.502	0.173125		413.056	0		404.851	0.706244		415.205	0.780374		420.1	340.93		837.311	0.810639		856.187	0
510.891	0.161589		509.504	0.106243		413.058	0		404.852	0.659959		415.207	0.316018		420.103	184.991		837.318	0.606563		856.194	0
510.893	0.208399		509.505	0.022136		413.06	0		404.853	0.429186		415.21	0		420.105	54.7421		837.324	0.243064		856.201	1.53756
510.894	0.200105		509.507	0		413.063	0.1764		404.854	0.103602		415.212	0		420.107	3.31263		837.331	0		856.208	9.04139
510.896	0.141142		509.509	0		413.065	0.602402		404.855	0		415.214	0		420.109	0		837.337	0		856.214	19.726
510.897	0.041826		509.51	0		413.067	0.830284		404.856	0		415.216	0		420.112	2.16253		837.344	0		856.221	27.5392
510.899	0		509.512	0		413.069	0.842951		404.857	0		415.357	0		420.114	10.0184		837.35	0		856.228	27.0822
510.9	0		509.533	0		413.072	0.648705		404.858	0		415.359	0		420.116	19.2671		838.17	0		856.234	18.6429
510.902	0		509.535	0		413.074	0.294858		404.92	0		415.362	0		420.119	24.2936		838.177	0		856.241	7.3236
510.904	0		509.536	0		413.076	0		404.921	0		415.364	0		420.121	22.013		838.183	0		856.248	1.11987
511.082	0		509.538	0		413.079	0		404.922	0		415.366	0.304982		420.123	12.8833		838.19	0		856.255	0
511.083	0		509.539	0.055214		413.081	0		404.923	0		415.369	0.925459		420.126	3.32664		838.196	0.219193		856.261	0
511.085	0		509.541	0.138468		413.083	0		404.924	0.2707		415.371	1.30634		420.128	1.4386		838.203	0.702807		856.268	0
511.086	0		509.543	0.201472		413.099	0		404.925	0.606374		415.373	1.34518		420.13	3.38392		838.209	1.05819		856.275	0
511.088	0.074678		509.544	0.20538		413.101	0		404.926	0.819498		415.375	1.0484		420.133	4.60591		838.216	1.13271		856.928	0
511.09	0.162926		509.546	0.148397		413.103	0		404.927	0.795701		415.378	0.450982		420.135	4.02178		838.222	0.884048		856.934	0
511.091	0.205946		509.547	0.030478		413.106	0		404.928	0.548888		415.38	0		420.137	2.20305		838.229	0.374544		856.941	0
511.093	0.190356		509.549	0		413.108	0.427563		404.93	0.130761		415.382	0		420.14	0.018708		838.235	0		856.948	0
511.094	0.126174		509.55	0		413.11	1.05759		404.931	0		415.384	0		420.142	0		838.242	0		856.955	1.77528
511.096	0.035133		509.552	0		413.112	1.48141		404.932	0		415.387	0		420.144	0		838.248	0		856.961	3.78185
511.097	0		509.553	0		413.115	1.47409		404.933	0		415.785	0		420.146	0		838.255	0		856.968	4.81252
511.099	0		509.671	0		413.117	1.08897		404.934	0		415.787	0		420.149	0		839.031	0		856.975	4.39658
511.1	0		509.672	0		413.119	0.295069		404.937	0		415.789	0		420.368	0		839.037	0		856.981	2.81703
511.102	0		509.674	0		413.121	0		404.938	0		415.792	0		420.371	0		839.044	0		856.988	0.641023
511.104	0		509.675	0		413.124	0		404.939	0		415.794	0.015886		420.373	0		839.05	0		856.995	0
511.105	0		509.677	0.057929		413.126	0		404.94	0		415.796	0.281902		420.375	0		839.057	0.549988		857.002	0
511.107	0		509.678	0.14039		413.128	0		404.942	0.133097		415.798	0.49272		420.378	1.37805		839.063	14.7255		857.008	0
511.108	0		509.68	0.206704		413.41	0		404.943	0.404785		415.801	0.583224		420.38	2.53207		839.07	69.0932		857.015	0
511.11	0.080085		509.681	0.220195		413.412	0		404.944	0.646672		415.803	0.486012		420.382	3.07308		839.076	172.168		857.022	0
511.111	0.173483		509.683	0.171385		413.415	0		404.945	0.718803		415.805	0.255135		420.385	2.75568		839.083	292.585		857.029	0
511.113	0.225365		509.685	0.043447		413.417	0		404.946	0.579252		415.807	0		420.387	1.79142		839.089	348.526		857.035	0
511.114	0.21622		509.686	0		413.419	0.020068		404.947	0.213875		415.81	0		420.389	0.248302		839.096	281.657		857.042	2.35932
511.116	0.153529		509.688	0		413.421	0.245904		404.948	0		415.812	0		420.392	0		839.102	156.735		857.049	6.14496
511.117	0.038905		509.689	0		413.424	0.442276		404.949	0		415.814	0		420.394	0		839.109	57.6716		857.056	12.9572
511.119	0		509.691	0		413.426	0.53605		404.95	0		416.092	0		420.396	0		839.115	10.046		857.062	18.9046
511.121	0		509.715	0		413.428	0.45463		404.951	0		416.094	0		420.399	0		839.122	0		857.069	14.0389
511.122	0		509.717	0		413.43	0.244655		404.973	0		416.097	0		420.431	0		839.128	0		857.076	8.4757
511.124	0		509.719	0		413.433	0		404.974	0		416.099	0		420.433	0		839.135	0		857.082	4.42905
511.155	0		509.72	0		413.435	0		404.975	0		416.101	0.532865		420.436	0		839.142	0		857.089	0.568376
511.156	0		509.722	0.083436		413.437	0		404.977	0		416.104	12.9221		420.438	0		839.181	0		857.096	0
511.158	0		509.723	0.164454		413.439	0		404.978	0.343613		416.106	65.5079		420.44	1.22467		839.187	0		857.103	0
511.159	0		509.725	0.198649		413.478	0		404.979	1.81318		416.108	169.753		420.443	2.52142		839.194	0		857.109	0
511.161	0.066781		509.726	0.2566		413.48	0		404.98	3.56218		416.11	281.157		420.445	3.20221		839.2	0		857.116	0
511.162	0.15587		509.728	0.280333		413.482	0		404.981	4.55679		416.113	326.792		420.447	2.78595		839.207	0.289952		857.184	0
511.164	0.201306		509.729	0.237765		413.484	0		404.982	4.09268		416.115	261.107		420.449	1.59532		839.213	0.876916		857.19	0
511.166	0.17871		509.731	0.188134		413.487	0.133469		404.983	2.51834		416.117	144.009		420.452	0.149311		839.22	1.19003		857.197	0
511.167	0.106618		509.732	0.110563		413.489	0.506132		404.984	0.614413		416.119	50.4287		420.454	0		839.226	1.17697		857.204	0
511.169	0.026844		509.734	0.025422		413.491	0.795006		404.985	0.011952		416.122	7.18561		420.456	0		839.233	0.843605		857.21	6.46595
511.17	0		509.736	0		413.493	0.855048		404.986	0		416.124	0		420.459	0		839.239	0.331101		857.217	16.543
511.172	0		509.737	0		413.496	0.654357		404.987	0		416.126	0		420.461	0		839.246	0		857.224	25.1148
511.173	0		509.739	0		413.498	0.280454		404.989	0		416.129	0		420.899	0		839.252	0		857.231	27.7432
511.175	0		509.74	0		413.5	0.304817		404.99	1.83185		416.131	0		420.901	0		839.259	0		857.237	22.9376
511.277	0		509.845	0		413.503	0.817751		404.991	8.03446		416.213	0		420.903	0		839.266	0		857.244	13.1136
511.279	0		509.847	0		413.505	1.13632		404.992	19.8564		416.215	0		420.906	0		839.272	0		857.251	2.60807
511.28	0		509.848	0		413.507	1.18418		404.993	33.1558		416.217	0		420.908	1.64529		839.279	0		857.258	0
511.282	0		509.85	0		413.509	0.901613		404.994	37.3865		416.22	0		420.91	3.07009		839.285	0.212789		857.264	0
511.283	0.054823		509.851	0.071701		413.512	0.432583		404.995	28.3525		416.222	0.937982		420.913	3.69426		839.292	0.665998		857.271	3.01101
511.285	0.136511		509.853	0.13567		413.514	0		404.996	14.732		416.224	4.8002		420.915	3.15121		839.298	0.97669		857.278	5.94725
511.287	0.197037		509.854	0.174488		413.516	0		404.997	5.53963		416.227	9.68426		420.917	1.86754		839.305	0.99601		857.285	7.68556
511.288	0.204166		509.856	0.177435		413.518	0		404.998	1.0277		416.229	11.8198		420.92	0.153639		839.311	0.695703		857.291	7.7193
511.29	0.150108		509.858	0.134724		413.521	0		405	0.256196		416.231	10.3952		420.922	0		839.318	0.252036		857.298	5.95895
511.291	0.044435		509.859	0.035956		413.523	0		405.001	0.815659		416.233	6.24437		420.924	0		839.324	0		857.305	3.42726
511.293	0		509.861	0		413.525	0		405.002	1.4074		416.236	1.93177		420.927	0		839.331	0		857.312	0.747132
511.294	0.06871		509.862	0		413.527	0		405.003	1.71018		416.238	0		420.929	0		839.337	0		857.318	0
511.296	0.161498		509.864	0		413.53	0		405.004	1.72172		416.24	0		421.068	0		839.344	0		857.325	0
511.297	0.221199		509.865	0		413.532	0.156525		405.005	1.49867		416.243	0		421.07	0		840.036	0		857.332	0
511.299	0.2208		509.907	0		413.534	0.641838		405.006	0.904468		416.245	0		421.073	0		840.043	0		857.338	0
511.301	0.159626		509.909	0		413.536	0.92359		405.007	0.383127		416.329	0		421.075	0		840.049	0		858.195	0
511.302	0.047967		509.91	0		413.539	0.947785		405.008	0.185638		416.331	0		421.077	2.0859		840.056	0		858.202	0
511.304	0		509.912	0		413.541	0.714269		405.009	0.486816		416.334	0		421.08	3.36111		840.062	0.315775		858.208	0
511.305	0		509.913	0.062136		413.543	0.328029		405.01	1.93576		416.336	0		421.082	3.84128		840.069	5.48908		858.215	0
511.307	0		509.915	0.14203		413.545	0		405.012	7.09232		416.338	0.034377		421.084	3.41685		840.075	25.1259		858.222	13.219
511.308	0		509.916	0.187376		413.548	0		405.013	22.2773		416.341	0.434623		421.087	2.4005		840.082	55.8836		858.229	27.8191
511.369	0		509.918	0.171334		413.55	0		405.014	62.4163		416.343	0.658715		421.089	0.208656		840.088	78.8808		858.235	37.1268
511.37	0		509.919	0.108266		413.552	0		405.015	154.209		416.345	0.7679		421.091	0		840.095	79.4835		858.242	35.8524
511.372	0		509.921	0.024225		413.902	0		405.016	292.821		416.347	0.697774		421.094	0		840.102	56.7875		858.249	24.4086
511.373	0		509.922	0		413.905	0		405.017	413.047		416.35	0.45623		421.096	9.23831		840.108	26.3306		858.256	8.74029
511.375	0.076087		509.924	0		413.907	0		405.018	405.07		416.352	0		421.098	55.2644		840.115	5.18015		858.262	1.15086
511.377	0.163176		509.926	0		413.909	0		405.019	269.252		416.354	0		421.1	119.921		840.121	0		858.269	0
511.378	0.203888		509.927	0		413.911	0.023651		405.02	134.573		416.357	0		421.103	170.333		840.128	0		858.276	0
511.38	0.192474		509.955	0		413.914	0.263486		405.021	61.9538		416.359	0		421.105	165.639		840.134	0		858.283	0
511.381	0.137535		509.956	0		413.916	0.452495		405.022	63.3675		417.021	0		421.107	104.475		840.141	0		858.289	0
511.383	0.04487		509.958	0		413.918	0.516806		405.024	76.9329		417.023	0		421.11	37.532		840.572	0		859.188	0
511.384	0		509.96	0		413.92	0.406205		405.025	64.1884		417.026	0		421.112	29.8421		840.579	0		859.195	0
511.386	0		509.961	0.061507		413.923	0.19575		405.026	36.9995		417.028	0		421.114	86.4358		840.585	0		859.201	0
511.387	0		509.963	0.139393		413.925	0		405.027	12.259		417.03	0.573539		421.117	139.333		840.592	0		859.208	0
511.389	0		509.964	0.187216		413.927	0		405.028	2.70257		417.032	5.01132		421.119	142.762		840.598	0.182782		859.215	2.56154
511.502	0		509.966	0.180436		413.929	0		405.029	2.55554		417.035	13.4847		421.121	98.6626		840.605	0.591917		859.222	6.44806
511.504	0		509.967	0.125958		413.932	0		405.03	3.33378		417.037	19.5968		421.124	41.3249		840.612	0.794466		859.228	13.6931
511.505	0		509.969	0.030397		413.988	0		405.031	3.20483		417.039	31.606		421.126	6.44021		840.618	0.759192		859.235	20.3074
511.507	0		509.97	0		413.99	0		405.032	2.27101		417.042	92.6248		421.128	0.197985		840.625	0.520943		859.242	22.5113
511.509	0.075951		509.972	0		413.993	0		405.033	1.81339		417.044	240.005		421.131	0		840.631	0.199069		859.249	17.6543
511.51	0.166081		509.973	0		413.995	0		405.035	3.46641		417.046	430.068		421.133	0		840.638	0		859.255	9.35743
511.512	0.210321		509.975	0		413.997	0.100446		405.036	6.9823		417.048	516.286		421.135	0		840.644	0		859.262	1.73533
511.513	0.198673		510.052	0		414	0.44771		405.037	9.53275		417.051	403.835		421.138	0		840.651	0		859.269	0
511.515	0.140501		510.054	0		414.002	0.771221		405.038	9.26106		417.053	213.837		421.14	0		840.657	0		859.276	0
511.516	0.041817		510.055	0		414.004	0.888236		405.039	6.23982		417.055	68.1152		421.142	0		841.03	0		859.282	0
511.518	0		510.057	0		414.006	0.711366		405.04	2.83255		417.058	6.74371		421.145	0		841.037	0		859.289	0
511.519	0		510.058	0.061602		414.009	0.329732		405.041	1.4988		417.06	0		421.147	0		841.044	0		860.013	0
511.521	0		510.06	0.140931		414.011	0		405.042	1.80385		417.062	0		421.149	1.94817		841.05	0		860.02	0
511.523	0		510.062	0.209008		414.013	0		405.043	1.85051		417.064	0		421.152	3.76054		841.057	0.20107		860.027	0
511.606	0		510.063	0.233899		414.015	0		405.044	1.32549		417.067	0		421.154	4.9134		841.063	1.00567		860.033	0
511.608	0		510.065	0.196553		414.018	0		405.045	0.496895		417.071	0		421.156	4.61111		841.07	1.94072		860.04	3.41791
511.609	0		510.066	0.116826		414.07	0		405.047	0.059497		417.074	0		421.158	3.02206		841.076	2.54283		860.047	6.09732
511.611	0		510.068	0.025777		414.072	0		405.048	0		417.076	0		421.161	0		841.083	2.80322		860.054	7.00337
511.613	0.058925		510.069	0		414.074	0		405.049	0		417.078	0		421.163	0		841.089	2.26914		860.06	6.06548
511.614	0.147113		510.071	0		414.076	0		405.05	0.197025		417.08	0.036471		421.165	0		841.096	1.32499		860.067	3.87458
511.616	0.204798		510.072	0		414.079	0.071136		405.051	1.34369		417.083	0.437916		421.168	0		841.102	0.653858		860.074	0.731155
511.617	0.198964		510.074	0		414.081	0.403159		405.052	2.30286		417.085	0.662266		422.076	0		841.109	0.222296		860.081	0
511.619	0.133835		510.077	0		414.083	0.687593		405.053	2.77962		417.087	0.774653		422.079	0		841.116	0		860.088	0
511.62	0.039661		510.079	0		414.085	0.820266		405.054	2.56423		417.09	0.708266		422.081	0		841.122	0		860.094	0
511.622	0		510.08	0		414.088	0.696778		405.055	1.67239		417.092	0.470185		422.083	0		841.129	0		860.101	0
511.623	0		510.082	0		414.09	0.364937		405.056	0.785534		417.094	0		422.086	1.76627		841.135	0		860.216	0
511.625	0		510.083	0.082067		414.092	0		405.057	0.117326		417.096	0		422.088	3.47325		841.142	0		860.223	0
511.627	0		510.085	0.157599		414.094	0		405.059	0		417.099	0		422.09	4.17688		841.148	0		860.23	0
511.665	0		510.086	0.19194		414.097	0		405.06	0		417.101	0		422.093	5.84938		841.155	0.229846		860.237	0
511.667	0		510.088	0.17542		414.099	0		405.061	0		417.103	0		422.095	9.24482		841.161	0.693489		860.243	2.44915
511.668	0		510.089	0.113402		414.106	0		405.062	0		417.106	0		422.097	11.1948		841.168	0.936419		860.25	5.26251
511.67	0		510.091	0.028704		414.108	0		405.065	0		417.108	0		422.1	11.9698		841.174	0.90528		860.257	6.97808
511.672	0.065298		510.093	0		414.11	0		405.066	0		417.11	0		422.102	10.112		841.181	0.638044		860.264	6.78014
511.673	0.150734		510.094	0		414.113	0		405.067	0		417.112	0.346383		422.104	78.0821		841.188	0.249287		860.27	7.30565
511.675	0.199043		510.096	0		414.115	0.232892		405.068	0		417.115	1.26533		422.107	311.431		841.194	0		860.277	5.99558
511.676	0.194326		510.097	0		414.117	0.727361		405.07	0.257721		417.117	3.91565		422.109	822.815		841.201	0		860.284	6.49632
511.678	0.14362		510.127	0		414.119	1.0107		405.071	0.567268		417.119	8.30742		422.111	1391.91		841.207	0		860.291	6.08442
511.679	0.044578		510.128	0		414.122	1.01654		405.072	0.782991		417.122	10.6071		422.114	1639.89		841.214	0		860.297	4.22753
511.681	0		510.13	0		414.124	0.714974		405.073	0.945666		417.124	10.0469		422.116	1232.8		841.561	0		860.304	0.9758
511.682	0		510.131	0		414.126	0.267903		405.074	0.938691		417.126	6.94952		422.118	668.123		841.568	0		860.311	0
511.684	0.068821		510.133	0.063506		414.128	0		405.075	0.739586		417.128	2.91854		422.121	224.922		841.574	0		860.318	0
511.686	0.159926		510.134	0.143729		414.131	0		405.076	0.502955		417.131	0		422.123	47.0906		841.581	0		860.325	0
511.687	0.231532		510.136	0.191544		414.133	0		405.077	0.205704		417.133	0		422.125	5.72104		841.587	0.247573		860.331	0
511.689	0.262397		510.137	0.180201		414.135	0		405.078	0		417.135	0		422.128	0		841.594	0.699765		860.846	0
511.69	0.228544		510.139	0.119819		414.142	0		405.079	0		417.138	0		422.13	0		841.6	0.916949		860.853	0
511.692	0.144707		510.14	0.031164		414.144	0		405.08	0		417.208	0		422.132	0		841.607	0.931947		860.86	0
511.693	0.039263		510.142	0		414.147	0		405.082	0		417.211	0		422.135	0		841.613	0.72349		860.867	0
511.695	0		510.144	0		414.149	0		405.083	0.219689		417.213	0		423.042	0		841.62	0.307154		860.873	3.62008
511.696	0		510.145	0		414.151	0.198117		405.084	4.13649		417.215	0		423.044	0		841.627	0		860.88	6.96436
511.698	0		510.147	0		414.153	0.641653		405.085	15.6194		417.218	0.148494		423.046	0		841.633	0		860.887	8.28951
511.7	0		510.153	0		414.156	0.943848		405.086	27.9063		417.22	0.643931		423.049	0		841.64	0		860.894	7.02601
511.71	0		510.154	0		414.158	1.01096		405.087	33.7444		417.222	1.09404		423.051	6.43487		841.646	0		860.901	4.15142
511.712	0		510.156	0		414.16	0.758427		405.088	29.8		417.224	1.30789		423.053	16.2342		842.033	0		860.907	0.716431
511.714	0		510.157	0		414.162	0.302048		405.089	19.0188		417.227	1.17816		423.056	21.7042		842.04	0		860.914	0
511.715	0		510.159	0.09393		414.165	0.168585		405.09	7.01269		417.229	0.808706		423.058	21.4233		842.046	0		860.921	0
511.717	0.057435		510.161	0.180483		414.167	0.579738		405.091	1.48984		417.231	0.347879		423.06	15.6796		842.053	0		860.928	0
511.718	0.143704		510.162	0.218001		414.169	0.85981		405.093	1.21176		417.234	0		423.063	6.60116		842.059	0.176335		860.935	0
511.72	0.204621		510.164	0.201567		414.171	0.897663		405.094	2.06094		417.236	0		423.065	1.44011		842.066	0.609003		861.016	0
511.721	0.209989		510.165	0.140209		414.174	0.700875		405.095	3.25913		417.238	0		423.067	0		842.072	0.978522		861.023	0
511.723	0.157953		510.167	0.037228		414.176	0.31413		405.096	4.34199		417.24	0		423.07	0		842.079	1.07276		861.029	0
511.724	0.051035		510.168	0		414.178	0		405.097	4.58261		418.033	0		423.072	0		842.085	0.815522		861.036	0
511.726	0		510.17	0		414.18	0		405.098	3.64188		418.035	0		423.074	0		842.092	0.327665		861.043	3.03319
511.728	0		510.171	0		414.183	0		405.099	2.2427		418.038	0		423.081	0		842.099	0		861.05	15.5657
511.729	0		510.173	0.056944		414.185	0		405.1	1.07369		418.04	0		423.084	0		842.105	0		861.057	49.1126
511.731	0		510.174	0.139964		414.581	0		405.101	0.313737		418.042	0.161896		423.086	0		842.112	0		861.063	90.8515
512.038	0		510.176	0.199484		414.584	0		405.102	2.49101		418.045	4.1644		423.088	0		842.118	0		861.07	120.124
512.04	0		510.178	0.193253		414.586	0		405.103	20.559		418.047	11.6745		423.091	13.195		842.171	0		861.077	103.081
512.042	0		510.179	0.123437		414.588	0		405.105	56.3005		418.049	18.0129		423.093	41.8782		842.177	0		861.084	66.4623
512.043	0		510.181	0.029681		414.59	0.094808		405.106	94.0618		418.052	19.941		423.095	68.1854		842.184	0		861.091	28.2618
512.045	0.063049		510.182	0		414.593	0.476549		405.107	110.945		418.054	16.1404		423.098	75.2251		842.19	0		861.097	7.79684
512.046	0.141637		510.184	0		414.595	0.787943		405.108	92.8554		418.056	7.65975		423.1	58.6825		842.197	0.168571		861.104	0.688943
512.048	0.184369		510.185	0		414.597	0.871719		405.109	55.9991		418.058	1.36651		423.102	33.1456		842.204	0.528299		861.111	0
512.049	0.180649		510.187	0		414.599	0.66263		405.11	23.2962		418.061	0		423.105	9.56639		842.21	0.715667		861.118	0
512.051	0.135602		510.243	0		414.602	0.299389		405.111	6.98092		418.063	0		423.107	0.218782		842.217	0.738731		861.124	0
512.052	0.04269		510.244	0		414.604	0		405.112	2.27515		418.065	0		423.109	2.90298		842.223	0.554996		861.131	0
512.054	0		510.246	0		414.606	0		405.113	1.2851		418.068	0		423.112	19.9035		842.23	0.230634		862.02	0
512.056	0		510.247	0		414.608	0		405.114	0.571676		418.088	0		423.114	36.8622		842.236	0		862.027	0
512.057	0		510.249	0.111728		414.611	0		405.115	3.45476		418.091	0		423.116	44.2041		842.243	0		862.034	0
512.059	0		510.25	0.200985		414.729	0		405.117	17.3927		418.093	0		423.119	36.0304		842.249	0		862.041	0
512.104	0		510.252	0.223196		414.731	0		405.118	36.9394		418.095	0		423.121	51.7111		842.256	0		862.048	1.37609
512.105	0		510.253	0.184496		414.733	0		405.119	50.5938		418.097	0.78123		423.123	209.146		843.051	0		862.054	8.50672
512.107	0		510.255	0.110976		414.735	0		405.12	52.391		418.1	2.17855		423.126	658.464		843.057	0		862.061	22.5145
512.108	0		510.256	0.023515		414.738	0.022298		405.121	49.8459		418.102	3.1117		423.128	1264.36		843.064	0		862.068	39.2819
512.11	0.068026		510.258	0		414.74	0.259685		405.122	49.3852		418.104	3.03756		423.13	1700.92		843.07	0		862.075	47.8023
512.111	0.157551		510.26	0		414.742	0.436202		405.123	51.8847		418.107	2.10869		423.133	1551.99		843.077	0.271597		862.082	38.1064
512.113	0.210688		510.261	0		414.744	0.531254		405.124	49.5172		418.109	0.56154		423.135	967.819		843.083	0.822584		862.088	22.4149
512.115	0.206451		510.263	0		414.747	0.490307		405.125	35.5456		418.111	0		423.137	396.928		843.09	1.1269		862.095	8.40541
512.116	0.147824		510.264	0		414.749	0.321118		405.126	16.0988		418.113	0		423.14	55.1631		843.097	1.33951		862.102	1.33646
512.118	0.041832		510.266	0		414.751	0		405.128	3.59187		418.116	0		423.142	0.613289		843.103	1.6366		862.109	0.02497
512.119	0		510.267	0.101006		414.753	0		405.129	0.447232		418.118	0		423.144	0		843.11	1.75716		862.116	0
512.121	0		510.269	0.201235		414.756	0		405.13	0.36896		418.141	0		423.147	0		843.116	1.75661		862.122	0
512.122	0		510.27	0.23863		414.758	0		405.131	0.694871		418.143	0		423.149	0		843.123	1.59798		862.129	0
512.124	0		510.272	0.205711		414.776	0		405.132	1.1717		418.146	0		423.151	0		843.129	1.04174		862.136	0
512.135	0		510.273	0.129154		414.778	0		405.133	1.55831		418.148	0		423.163	0		843.136	0.353122		862.184	0
512.136	0		510.275	0.031405		414.781	0		405.134	1.52252		418.15	0.057415		423.166	0		843.143	0		862.19	0
512.138	0		510.277	0		414.783	0		405.135	1.23077		418.152	0.479619		423.168	0		843.149	0		862.197	0
512.139	0		510.278	0		414.785	0.32902		405.136	0.799072		418.155	0.751821		423.17	0		843.156	0.192387		862.204	0
512.141	0.081414		510.28	0		414.788	0.841136		405.137	0.278808		418.157	0.842424		423.173	1.62283		843.162	0.641559		862.211	2.48541
512.143	0.167623		510.281	0		414.79	1.15712		405.138	0		418.159	0.671599		423.175	2.87979		843.169	1.12686		862.218	4.80812
512.144	0.203145		510.309	0		414.792	1.09861		405.14	0		418.162	0.338995		423.177	3.36573		843.175	1.61142		862.224	5.72275
512.146	0.189207		510.311	0		414.794	0.68747		405.141	0.694458		418.164	0		423.18	2.78158		843.182	1.75136		862.231	5.1121
512.147	0.232348		510.312	0		414.797	0.254461		405.142	2.44704		418.166	0		423.182	1.52564		843.189	1.43148		862.238	3.37025
512.149	0.223762		510.314	0		414.799	0		405.143	3.8314		418.169	0		423.184	0.13267		843.195	0.892758		862.245	0.806365
512.15	0.218819		510.315	0.061906		414.801	0		405.144	4.17017		418.171	0		423.187	0		843.202	0.29879		862.251	0
512.152	0.184986		510.317	0.144036		414.803	0		405.145	3.33398		418.249	0		423.189	0		843.208	0		862.258	0
512.153	0.110095		510.318	0.196664		414.806	0		405.146	1.77568		418.251	0		423.191	0		843.215	0		862.265	0
512.155	0.030492		510.32	0.189299		414.871	0		405.147	0.308511		418.254	0		423.194	0		843.221	0		862.272	0
512.157	0		510.321	0.128253		414.874	0		405.148	0		418.256	0		423.247	0		843.228	0.206698		862.789	0
512.158	0		510.323	0.032098		414.876	0		405.149	0		418.258	0.53418		423.25	0		843.235	0.66859		862.795	0
512.16	0		510.325	0		414.878	0		405.151	0		418.26	1.28399		423.252	0		843.241	1.00103		862.802	0
512.161	0		510.326	0		414.88	0.118427		405.152	0		418.263	1.64318		423.254	0		843.248	1.02248		862.809	0
512.406	0		510.328	0		414.883	0.530449		405.192	0		418.265	1.54962		423.257	2.503		843.254	0.729195		862.816	1.2612
512.407	0		510.329	0		414.885	0.732114		405.193	0		418.267	1.04168		423.259	3.65851		843.261	0.276822		862.823	3.46176
512.409	0		510.332	0		414.887	0.753746		405.194	0		418.27	0.356211		423.261	4.04132		843.267	0		862.829	5.2077
512.41	0		510.334	0		414.89	0.601375		405.195	0		418.272	0		423.264	3.45206		843.274	0		862.836	5.22174
512.412	0.062259		510.335	0		414.892	0.31735		405.196	0.250134		418.274	0		423.266	2.20208		843.281	0		862.843	3.49525
512.413	0.15552		510.337	0		414.894	0		405.198	0.572583		418.276	0		423.268	0.514934		843.287	0		862.85	0.800567
512.415	0.220048		510.338	0.08016		414.896	0		405.199	0.740504		418.279	0		423.271	0		843.603	0		862.857	0
512.416	0.2203		510.34	0.164751		414.899	0		405.2	0.680288		418.851	0		423.273	0		843.609	0		862.863	0
512.418	0.157726		510.342	0.2004		414.901	0		405.201	0.44679		418.853	0		423.275	0		843.616	0		862.87	0
512.42	0.134963		510.343	0.174542		415.017	0		405.202	0.118351		418.856	0		423.278	0		843.622	0		862.877	0
512.421	0.185313		510.345	0.109277		415.019	0		405.203	0		418.858	0		424.076	0		843.629	0.161187		864.192	0
512.423	0.224915		510.346	0.024759		415.021	0		405.204	0		418.86	0.051116		424.078	0		843.636	0.529385		864.199	0
512.424	0.196785		510.348	0		415.023	0		405.205	0		418.863	0.402914		424.081	0		843.642	0.811628		864.205	0
512.426	0.12195		510.349	0		415.026	0.375619		405.206	0		418.865	0.708736		424.083	0		843.649	0.907678		864.212	0
512.427	0.030925		510.351	0		415.028	1.77429		405.218	0		418.867	0.800262		424.085	6.66649		843.655	0.753061		864.219	10.7834
512.429	0		510.352	0		415.03	3.30167		405.219	0		418.87	0.611975		424.088	45.0571		843.662	0.340194		864.226	55.0632
512.43	0		510.377	0		415.033	3.78691		405.221	0		418.872	0.281719		424.09	86.1705		843.668	0		864.233	111.093
512.432	0		510.379	0		415.035	3.3129		405.222	0		418.874	0		424.092	108.423		843.675	0		864.239	155.384
512.434	0		510.38	0		415.037	2.01672		405.223	0.112257		418.876	0		424.095	94.4171		843.682	0		864.246	146.554
512.437	0		510.382	0		415.039	0.515484		405.224	0.360474		418.879	0		424.097	54.6253		843.688	0		864.253	94.436
512.438	0		510.383	0.092903		415.042	0		405.225	0.555816		418.881	0		424.099	12.0322		843.872	0		864.26	41.4833
512.44	0		510.385	0.182689		415.044	0		405.226	0.591669		419.084	0		424.102	1.27336		843.879	0		864.267	8.55317
512.441	0		510.386	0.219988		415.046	0		405.227	0.443763		419.086	0		424.104	0		843.886	0		864.274	0.397094
512.443	0.061496		510.388	0.191928		415.048	0		405.228	0.173811		419.088	0		424.106	0		843.892	0		864.28	0
512.445	0.144904		510.39	0.115495		415.094	0		405.229	0		419.091	0		424.109	0		843.899	0.196785		864.287	0
512.446	0.19211		510.391	0.022208		415.096	0		405.23	0		419.093	0.065899		424.111	0		843.905	0.630724		864.294	0
512.448	0.180534		510.393	0		415.098	0		405.232	0		419.095	0.975081		424.113	0		843.912	0.921931		864.301	0
512.449	0.117925		510.394	0		415.101	0		405.233	0		419.097	5.55673		424.116	0		843.919	0.925591		865.195	0
512.451	0.034512		510.396	0		415.103	0.132364		405.302	0		419.1	11.2728		424.118	7.48157		843.925	0.622624		865.202	0
512.452	0		510.397	0		415.105	0.58118		405.303	0		419.102	13.9049		424.12	117.707		843.932	0.215762		865.209	0
512.454	0		510.487	0		415.107	0.890311		405.304	0		419.104	12.2865		424.123	521.874		843.938	0		865.216	0
512.455	0		510.489	0		415.11	0.880735		405.305	0		419.107	7.44687		424.125	1255.01		843.945	0		865.222	6.74714
512.457	0		510.49	0		415.112	0.563969		405.306	0.127221		419.109	2.07953		424.128	2035.54		843.951	0		865.229	26.7669
512.529	0		510.492	0		415.114	0.190264		405.307	0.372985		419.111	0		424.13	2357.07		843.958	0		865.236	53.2235
512.53	0		510.493	0.065532		415.117	0		405.308	0.528016		419.114	0		424.132	1790.69		844.182	0		865.243	77.4151
512.532	0		510.495	0.164144		415.119	0		405.309	0.521561		419.116	0		424.135	1022.57		844.188	0		865.25	70.4379
512.533	0		510.496	0.253596		415.121	0.357625		405.31	0.355874		419.118	0		424.137	368.565		844.195	0		865.257	45.3486
512.535	0.05896		510.498	0.289538		415.123	0.888442		405.311	0.123748		419.12	0		424.139	81.8351		844.202	0		865.263	17.9782
512.536	0.159137		510.499	0.251478		415.126	1.22437		405.313	0		419.123	0		424.142	11.6198		844.208	0.195967		865.27	2.92453
512.538	0.235573		510.501	0.164282		415.128	1.20055		405.314	0		419.125	0		424.144	0		844.215	0.654931		865.277	0
512.539	0.23988		510.502	0.033958		415.13	0.803209		405.315	0		419.127	0		424.146	0		844.221	1.01761		865.284	0
512.541	0.173925		510.504	0		415.132	0.357547		405.316	0		419.13	0.206037		424.149	0		844.228	1.13672		865.291	0
512.543	0.047546		510.506	0		415.135	0		405.336	0		419.132	3.43759		424.151	4.03993		844.234	0.927883		865.298	0
512.544	0		510.507	0		415.137	0		405.337	0		419.134	11.1022		424.153	8.1444		844.241	0.412932		866.207	0
512.546	0		510.509	0		415.139	0		405.338	0		419.137	17.8159		424.156	10.3917		844.248	0		866.214	0
512.547	0		510.589	0		415.141	0		405.339	0		419.139	19.921		424.158	9.20062		844.254	0		866.221	0
512.549	0		510.591	0		415.151	0		405.34	0.286681		419.141	15.832		424.16	5.61468		844.261	0		866.227	0
512.687	0		510.592	0		415.153	0		405.341	0.661229		419.143	8.34366		424.163	1.76145		844.267	0		866.234	29.3999
512.689	0		510.594	0		415.155	0		405.342	0.850485		419.146	1.71161		424.165	0		844.432	0		866.241	113.681
512.691	0		510.595	0.065554		415.157	0		405.343	0.745854		419.148	0		424.167	0		844.439	0		866.248	226.013
512.692	0		510.597	0.153824		415.16	0.199581		405.344	0.434992		419.15	0		424.17	0		844.445	0		866.255	289.343
512.694	0.062434		510.598	0.214326		415.162	0.626581		405.345	0.105133		419.153	0		424.172	0		844.452	0		866.262	256.69
512.695	0.143583		510.6	0.212472		415.164	0.972781		405.346	0		419.155	0		424.512	0		844.458	0.16941		866.269	163.655
512.697	0.190155		510.602	0.150586		415.166	1.0465		405.348	0		419.199	0		424.515	0		844.465	0.59437		866.275	66.9355
512.698	0.183311		510.603	0.040183		415.169	0.821556		405.349	0		419.201	0		424.517	0		844.472	0.993914		866.282	10.2118
512.7	0.128536		510.605	0		415.171	0.437188		405.35	0		419.203	0		424.519	0		844.478	1.15133		866.289	0
512.701	0.036466		510.606	0		415.173	0.013266		405.417	0		419.206	0		424.522	1.2848		844.485	0.978069		866.296	0
512.703	0		510.608	0		415.176	0		405.418	0		419.208	0.942393		424.524	2.61337		844.491	0.444021		866.303	0
512.705	0		510.609	0		415.178	0.030748		405.419	0		419.21	2.25979		424.526	3.36073		844.498	0.220127		866.31	0
512.706	0		510.617	0		415.18	0.30026		405.42	0		419.213	3.11168		424.529	3.03039		844.504	0.68913		867.207	0
512.708	0		510.619	0		415.182	0.447404		405.421	0.127041		419.215	3.17987		424.531	1.85698		844.511	0.992421		867.214	0
512.876	0		510.62	0		415.185	0.491158		405.422	0.372373		419.217	2.40333		424.533	0.164585		844.518	1.02762		867.221	0
512.878	0		510.622	0		415.187	0.401407		405.423	0.529815		419.22	0.781116		424.536	0		844.524	0.763969		867.227	0
512.879	0		510.623	0.079725		415.189	0.219077		405.424	0.556759		419.222	0		424.538	0		844.531	0.30666		867.234	2.90288
512.881	0		510.625	0.167741		415.191	0		405.425	0.437879		419.224	0		424.54	0		844.537	0		867.241	20.3474
512.882	0.055794		510.626	0.216011		415.194	0		405.426	0.18256		419.226	0		424.543	0		844.544	0		867.248	53.9863
512.884	0.147057		510.628	0.203864		415.196	0		405.428	0		419.229	0		424.968	0		844.551	0		867.255	85.2609
512.885	0.218823		510.629	0.14004		415.198	0		405.429	0		419.231	0.418934		424.97	0		844.557	0		867.262	100.282
512.887	0.228757		510.631	0.03556		415.339	0		405.43	0		419.233	5.1067		424.973	0		845.322	0		867.269	82.5505
512.889	0.171314		510.633	0		415.341	0		405.431	0		419.236	14.5671		424.975	0		845.329	0		867.275	46.5901
512.89	0.053885		510.634	0		415.344	0		405.451	0		419.238	23.7557		424.978	1.30823		845.335	0		867.282	13.3568
512.892	0		510.636	0		415.346	0		405.452	0		419.24	26.7758		424.98	2.39647		845.342	0		867.289	1.44111
512.893	0		510.637	0		415.348	0.205358		405.453	0		419.243	20.9656		424.982	2.786		845.348	0.256885		867.296	0
512.895	0		510.693	0		415.35	0.628613		405.454	0		419.245	10.6566		424.985	2.30083		845.355	0.804682		867.303	0
512.896	0		510.695	0		415.353	0.899811		405.455	0.10962		419.247	2.65649		424.987	1.28929		845.362	1.14443		867.31	0
512.959	0		510.696	0		415.355	0.966868		405.456	0.377478		419.249	0.201426		424.989	0.187346		845.368	1.07832		867.317	0
512.96	0		510.698	0		415.357	0.76482		405.457	0.513061		419.252	0		424.992	0		845.375	0.677199		868.147	0
512.962	0		510.699	0.095963		415.36	0.325548		405.458	0.526374		419.254	0		424.994	0		845.381	0.222538		868.154	0
512.963	0		510.701	0.190447		415.362	0		405.459	0.411152		419.256	0		424.996	0		845.388	0		868.161	0
512.965	0.057805		510.702	0.229432		415.364	0		405.46	0.192456		419.259	0		424.999	0		845.395	0		868.167	0
512.966	0.142933		510.704	0.201627		415.366	0		405.462	0		419.93	0		425.057	0		845.401	0		868.174	2.36551
512.968	0.203061		510.705	0.127703		415.369	0		405.463	0		419.932	0		425.06	0		845.408	0		868.181	4.97966
512.97	0.209551		510.707	0.02713		415.414	0		405.464	0		419.935	0		425.062	0		845.718	0		868.188	6.40349
512.971	0.158078		510.708	0		415.416	0		405.465	0		419.937	0		425.065	0		845.725	0		868.195	5.86997
512.973	0.049594		510.71	0		415.419	0		405.519	0		419.939	0.362447		425.067	0.009427		845.731	0		868.202	3.78954
512.974	0		510.712	0		415.421	0		405.52	0		419.942	1.14293		425.069	2.21524		845.738	0		868.209	0.747729
512.976	0		510.713	0		415.423	0.282369		405.521	0		419.944	1.63999		425.072	14.217		845.744	0.163921		868.215	0
512.977	0		510.874	0		415.425	0.790945		405.522	0		419.946	1.52385		425.074	27.2232		845.751	0.573064		868.222	0
512.979	0		510.876	0		415.428	1.05973		405.523	0.122833		419.949	0.930221		425.076	33.9905		845.758	0.955894		868.229	0
513.066	0		510.877	0		415.43	1.10504		405.524	0.360797		419.951	0.293473		425.079	29.7023		845.764	1.11797		868.236	0
513.068	0		510.879	0		415.432	0.940187		405.525	0.539905		419.953	0		425.081	17.954		845.771	0.944581		868.243	0
513.069	0		510.88	0.064066		415.435	0.588548		405.526	0.595881		419.955	0		425.083	5.90295		845.777	0.425632		868.25	3.12047
513.071	0		510.882	0.143334		415.437	0.111518		405.527	0.494574		419.958	0		425.086	1.52585		845.784	0		868.257	7.44181
513.073	0.075797		510.884	0.189387		415.439	0		405.528	0.207097		419.96	0		425.088	0		845.791	0		868.264	10.6878
513.074	0.162572		510.885	0.17359		415.441	0		405.529	0		420.046	0		425.09	0		845.797	0		868.27	11.5708
513.076	0.199867		510.887	0.10599		415.444	0		405.531	0		420.048	0		425.093	2.5444		845.804	0		868.277	9.98117
513.077	0.1833		510.888	0.024427		415.446	0		405.532	0		420.05	0		425.095	3.70539		846.352	0		868.284	5.77147
513.079	0.125369		510.89	0		415.785	0		405.533	0		420.053	0		425.097	4.13727		846.359	0		868.291	3.01046
513.08	0.039415		510.891	0		415.787	0		405.601	0		420.055	0.127455		425.1	3.50617		846.365	0		868.298	0.610815
513.082	0		510.893	0		415.789	0		405.602	0		420.057	0.68441		425.102	2.12685		846.372	0		868.305	0
513.083	0		510.894	0		415.792	0		405.603	0		420.059	1.02058		425.105	0.064248		846.378	0.148496		868.312	0
513.085	0		510.896	0		415.794	0.197906		405.604	0		420.062	1.10445		425.107	9.88989		846.385	0.479453		868.318	0
513.087	0		510.897	0		415.796	0.716356		405.605	0.113502		420.064	0.870745		425.109	38.689		846.392	0.679748		868.325	0
513.136	0		510.899	0		415.798	0.886548		405.606	0.361395		420.066	0.430583		425.112	65.2247		846.398	0.719892		868.394	0
513.138	0		510.901	0		415.801	0.8536		405.607	0.518474		420.069	0		425.114	75.2775		846.405	0.568668		868.401	0
513.14	0		510.902	0.084657		415.803	0.59703		405.608	0.530515		420.071	0		425.116	62.0321		846.412	0.242066		868.408	0
513.141	0		510.904	0.172904		415.805	0.239805		405.609	0.38459		420.073	0		425.119	36.0987		846.418	0		868.415	0
513.143	0.055498		510.905	0.219959		415.808	0		405.611	0.150995		420.076	0		425.121	13.6382		846.425	0		868.421	1.97887
513.144	0.137953		510.907	0.206161		415.81	0		405.612	0		420.101	0		425.123	2.23369		846.431	0		868.428	4.39005
513.146	0.199762		510.908	0.138417		415.812	0		405.613	0		420.103	0		425.126	0		846.438	0		868.435	5.63788
513.147	0.290624		510.91	0.033485		415.814	0		405.614	0		420.106	0		425.128	35.0109		846.517	0		868.442	4.93484
513.149	0.333799		510.911	0		416.097	0		405.615	0		420.108	0		425.13	197.16		846.524	0		868.449	2.81327
513.151	0.250105		510.913	0		416.099	0		405.664	0		420.11	1.43584		425.133	623.382		846.531	0		868.456	0.546108
513.152	0.176065		510.915	0		416.101	0		405.665	0		420.113	16.0489		425.135	1317.19		846.537	0		868.463	0
513.154	0.119874		510.916	0		416.104	0		405.667	0		420.115	43.8951		425.137	2070.41		846.544	0.220886		868.47	0
513.155	0.036239		510.942	0		416.106	4.84687		405.668	0		420.117	65.7555		425.14	2377.5		846.55	0.655287		868.476	0
513.157	0		510.944	0		416.108	13.701		405.669	0.161688		420.12	67.9503		425.142	1887.76		846.557	0.907222		868.483	0
513.158	0		510.946	0		416.11	21.3724		405.67	0.423531		420.122	49.3133		425.145	1076.18		846.564	0.938736		870.155	0
513.16	0		510.947	0		416.113	22.824		405.671	0.545107		420.124	21.9057		425.147	399.617		846.57	0.727314		870.162	0
513.161	0		510.949	0.055839		416.115	17.4307		405.672	0.516802		420.126	3.22695		425.149	43.6924		846.577	0.307031		870.169	0
513.225	0		510.95	0.143307		416.117	9.19126		405.673	0.36042		420.129	0		425.152	0.983842		846.583	0		870.176	0
513.227	0		510.952	0.199995		416.12	2.45823		405.674	0.131283		420.131	0		425.154	0		846.59	0		870.183	1.65477
513.229	0		510.953	0.182812		416.122	0.213635		405.675	0		420.133	0		425.156	0		846.597	0		870.19	4.26891
513.23	0		510.955	0.106826		416.124	0		405.676	0		420.136	0		425.159	0		846.603	0		870.197	6.51159
513.232	0.073442		510.956	0.109903		416.126	0		405.677	0		420.629	0		425.161	0		846.967	0		870.203	6.9902
513.233	0.165431		510.958	0.153027		416.129	0.181178		405.679	0		420.631	0		426.068	0		846.974	0		870.21	5.41114
513.235	0.214922		510.959	0.174701		416.131	0.616906		405.763	0		420.633	0		426.071	0		846.98	0		870.217	2.89515
513.236	0.205687		510.961	0.163679		416.133	0.94038		405.764	0		420.635	0		426.073	0		846.987	0		870.224	0.532081
513.238	0.145499		510.963	0.128258		416.135	1.02523		405.765	0		420.638	0.009412		426.076	0		846.993	0.115123		870.231	0
513.239	0.042442		510.964	0.034595		416.138	0.806404		405.766	0		420.64	1.20348		426.078	1.35832		847	0.449828		870.238	0
513.241	0		510.966	0		416.14	0.348343		405.767	0.088321		420.642	1.94228		426.08	6.73788		847.007	0.800308		870.245	0
513.243	0		510.967	0		416.142	0		405.769	0.298048		420.645	2.19462		426.083	10.7254		847.013	0.945904		870.252	0
513.244	0		510.969	0		416.145	0		405.77	0.47358		420.647	1.73979		426.085	11.41		847.02	0.772444		870.983	0
513.246	0		510.97	0		416.147	0		405.771	0.515544		420.649	0.90783		426.087	8.39862		847.027	0.340991		870.989	0
513.277	0		510.989	0		416.149	0		405.772	0.395061		420.652	0		426.09	3.53397		847.033	0		870.996	0
513.278	0		510.99	0		416.151	0		405.773	0.159917		420.654	0		426.092	0.242454		847.04	0		871.003	0
513.28	0		510.992	0		416.154	0		405.774	0		420.656	0		426.094	0		847.046	0		871.01	1.89262
513.282	0		510.994	0		416.156	0		405.775	0		420.659	0		426.097	0		847.053	0		871.017	5.14938
513.283	0.073466		510.995	0.058823		416.158	0		405.776	0		420.661	0		426.099	0.034308		847.689	0		871.024	11.2465
513.285	0.167111		510.997	0.137558		416.161	0.583991		405.777	0		420.663	0.114825		426.101	13.8879		847.695	0		871.031	15.3362
513.286	0.226302		510.998	0.18595		416.163	1.78636		405.778	0		420.666	0.710117		426.104	66.2562		847.702	0		871.038	15.2884
513.288	0.225975		511	0.175295		416.165	3.03783		405.779	0.17564		420.668	1.04636		426.106	122.851		847.709	0		871.045	11.8602
513.289	0.165452		511.001	0.115345		416.167	3.4052		405.781	0.464763		420.67	1.14231		426.109	148.575		847.715	0.182878		871.052	7.13137
513.291	0.04711		511.003	0.027933		416.17	2.80066		405.782	0.62707		420.673	0.957382		426.111	121.668		847.722	0.590765		871.058	1.55146
513.293	0		511.004	0		416.172	1.70349		405.783	0.59865		420.675	0.552166		426.113	62.7283		847.728	0.813928		871.065	0
513.294	0		511.006	0		416.174	0.621228		405.784	0.403258		420.677	0		426.116	13.1141		847.735	0.795862		871.072	0
513.296	0		511.008	0		416.176	0		405.785	0.134749		420.679	0.28215		426.118	8.98244		847.742	0.54424		871.079	0
513.297	0		511.009	0		416.179	0		405.786	0		420.682	0.902686		426.12	18.3211		847.748	0.203804		871.086	0
513.352	0		511.025	0		416.181	0		405.787	0		420.684	1.50019		426.123	26.0664		847.755	0		871.197	0
513.353	0		511.026	0		416.183	0		405.788	0		420.686	1.7613		426.125	24.7289		847.762	0		871.203	0
513.355	0		511.028	0		416.204	0		405.789	0		420.689	1.50097		426.127	19.0655		847.768	0		871.21	0
513.357	0		511.029	0		416.206	0		405.867	0		420.691	0.826919		426.13	9.21512		847.775	0		871.217	0
513.358	0.067754		511.031	0.067498		416.208	0		405.868	0		420.693	0.208748		426.132	0.392769		847.901	0		871.224	2.45413
513.36	0.149802		511.032	0.157845		416.211	0		405.869	0		420.696	0		426.135	48.9172		847.907	0		871.231	4.57717
513.361	0.20078		511.034	0.22204		416.213	0.365277		405.871	0		420.698	0		426.137	232.202		847.914	0		871.238	5.63817
513.363	0.207757		511.035	0.29662		416.215	0.884252		405.872	0.124917		420.7	0		426.139	703.14		847.921	0		871.245	5.34468
513.364	0.164192		511.037	0.361847		416.218	1.25732		405.873	0.382513		420.703	0		426.142	1304.85		847.927	0.169812		871.252	3.93335
513.366	0.046295		511.039	0.356259		416.22	1.26652		405.874	0.626919		420.93	0		426.144	1793.09		847.934	0.542629		871.259	0.708897
513.367	0		511.04	0.34935		416.222	0.881531		405.875	0.72363		420.932	0		426.146	1637.92		847.94	0.739756		871.266	0
513.369	0		511.042	0.276137		416.224	0.437458		405.876	0.620375		420.934	0		426.149	1069.41		847.947	0.740886		871.272	0
513.371	0		511.043	0.114321		416.227	0.026691		405.877	0.391622		420.937	0		426.151	478.069		847.954	0.542494		871.279	0
513.372	0		511.045	0.017713		416.229	0		405.878	0.119687		420.939	0.213431		426.153	132.58		847.96	0.224391		871.286	0
513.374	0		511.046	0		416.231	0		405.879	0		420.941	0.802657		426.156	14.497		847.967	0		871.417	0
513.375	0.088769		511.048	0		416.233	0		405.88	0		420.944	1.19118		426.158	0		847.974	0		871.424	0
513.377	0.271735		511.049	0		416.236	0		405.882	0		420.946	1.2307		426.161	0		847.98	0		871.431	0
513.378	0.408658		511.051	0		416.238	0.022588		405.883	0		420.948	0.895553		426.163	0		847.987	0		871.438	0
513.38	0.42085		511.153	0		416.24	0.273293		405.888	0		420.951	0.374505		426.165	0		848.066	0		871.445	7.77118
513.381	0.323619		511.155	0		416.243	0.43172		405.889	0		420.953	0		426.168	1.68738		848.073	0		871.452	23.7039
513.383	0.157273		511.156	0		416.245	0.482859		405.89	0		420.955	0		426.17	2.85196		848.08	0		871.459	41.4532
513.385	0.035114		511.158	0		416.247	0.387384		405.891	0		420.958	0		426.172	3.2783		848.086	0		871.466	50.3838
513.386	0		511.16	0.082803		416.249	0.201423		405.893	0.153179		420.96	0		426.175	2.77623		848.093	0.167224		871.473	43.958
513.388	0		511.161	0.188684		416.252	0		405.894	0.454353		421.101	0		426.177	1.66685		848.1	0.556187		871.48	26.1613
513.389	0		511.163	0.250266		416.254	0		405.895	0.576209		421.104	0		426.179	0.266655		848.106	0.857267		871.486	9.32764
513.391	0		511.164	0.233594		416.256	0		405.896	0.692131		421.106	0		426.182	0		848.113	0.96437		871.493	1.09396
513.614	0		511.166	0.154603		416.259	0		405.897	0.830096		421.108	0		426.184	0		848.119	0.810446		871.5	0
513.616	0		511.167	0.033425		416.354	0		405.898	0.811071		421.111	6.42242		426.187	0		848.126	0.373569		871.507	0
513.617	0		511.169	0		416.357	0		405.899	0.679669		421.113	28.879		426.189	0		848.133	0		871.514	0
513.619	0		511.17	0		416.359	0		405.9	0.477472		421.115	57.3472		426.714	0		848.139	0		871.521	0
513.62	0.059174		511.172	0		416.361	0		405.901	0.179462		421.118	74.3109		426.716	0		848.146	0		872.171	0
513.622	0.147484		511.173	0		416.363	0.178481		405.902	0		421.12	69.0576		426.718	0		848.153	0		872.177	0
513.624	0.205217		511.308	0		416.366	0.613119		405.903	0		421.122	45.1618		426.721	0		848.378	0		872.184	0
513.625	0.198253		511.31	0		416.368	0.906819		405.905	0		421.125	15.8947		426.723	1.57913		848.385	0		872.191	0
513.627	0.131811		511.312	0		416.37	0.89704		405.906	0		421.127	1.34338		426.725	3.03565		848.391	0		872.198	1.96749
513.628	0.038713		511.313	0		416.373	0.617003		405.907	0		421.129	0		426.728	3.73915		848.398	0		872.205	4.94298
513.63	0		511.315	0.061078		416.375	0.235474		405.908	0.246727		421.131	0		426.73	3.25882		848.405	0.193889		872.212	7.46598
513.631	0		511.316	0.137629		416.377	0		405.909	0.627837		421.134	0		426.733	1.92649		848.411	0.621148		872.219	8.1325
513.633	0		511.318	0.186273		416.379	0		405.91	0.873066		421.136	0		426.735	0.22235		848.418	0.854045		872.226	6.57663
513.634	0		511.319	0.185024		416.382	0		405.911	0.883884		421.138	0		426.737	0		848.425	0.844092		872.233	3.88141
513.769	0		511.321	0.138854		416.384	0		405.912	0.648492		421.141	0		426.74	0		848.431	0.867348		872.24	1.7887
513.77	0		511.322	0.03831		416.525	0		405.913	0.324801		421.143	0		426.742	0		848.438	1.00989		872.247	0
513.772	0		511.324	0		416.528	0		405.914	0.193876		421.145	0.188223		426.744	0		848.444	1.03095		872.254	0
513.774	0		511.326	0		416.53	0		405.916	0.357259		421.148	9.65075		426.815	0		848.451	1.0227		872.26	0
513.775	0.062127		511.327	0		416.532	0		405.917	0.506211		421.15	31.2131		426.818	0		848.458	0.742299		872.267	0
513.777	0.165649		511.329	0		416.535	0.102666		405.918	0.510911		421.152	49.9027		426.82	0		848.464	0.296048		872.426	0
513.778	0.246816		511.378	0		416.537	0.457112		405.919	0.365641		421.155	55.2096		426.823	0		848.471	0		872.433	0
513.78	0.251234		511.38	0		416.539	0.759303		405.92	0.152705		421.157	43.3025		426.825	0.901452		848.478	0		872.44	0
513.781	0.17554		511.381	0		416.541	0.866133		405.921	0		421.159	21.9742		426.827	2.02461		848.484	0		872.447	0
513.783	0.048447		511.383	0		416.544	0.702894		405.922	0		421.162	4.02822		426.83	2.63625		848.491	0		872.454	1.8162
513.785	0		511.384	0.050343		416.546	0.342459		405.923	0		421.164	0		426.832	2.43639		848.597	0		872.461	4.57408
513.786	0		511.386	0.131634		416.548	0		405.924	0		421.166	0		426.834	1.61421		848.604	0		872.468	6.94526
513.788	0		511.388	0.196936		416.55	0		405.925	0		421.169	0		426.837	0.506942		848.61	0		872.475	7.57093
513.789	0		511.389	0.200119		416.553	0		405.927	0		421.171	0		426.839	0		848.617	0		872.482	6.00662
513.839	0		511.391	0.137668		416.555	0		405.928	0.316251		421.361	0		426.841	0		848.624	0.193035		872.489	3.36277
513.841	0		511.392	0.032202		416.562	0		405.929	0.636958		421.364	0		426.844	0		848.63	0.614528		872.496	0.694709
513.842	0		511.394	0		416.564	0		405.93	1.03639		421.366	0		426.846	0		848.637	0.868814		872.503	0
513.844	0		511.395	0		416.566	0		405.931	1.18978		421.368	0		427.074	0		848.643	0.899247		872.509	0
513.845	0.081768		511.397	0		416.569	0		405.932	1.05445		421.371	0.029873		427.076	0		848.65	0.681146		872.516	0
513.847	0.170941		511.398	0		416.571	0.456378		405.933	0.766405		421.373	0.376611		427.078	0		848.657	0.28375		872.523	0
513.849	0.209386		511.506	0		416.573	1.03793		405.934	0.569115		421.375	0.569788		427.081	0		848.663	0		873.181	0
513.85	0.195296		511.507	0		416.576	1.31713		405.935	0.198677		421.377	0.64259		427.083	1.98324		848.67	0		873.188	0
513.852	0.137894		511.509	0		416.578	1.15751		405.936	0		421.38	0.542879		427.085	60.7241		848.677	0		873.195	0
513.853	0.040706		511.51	0		416.58	0.672084		405.938	0		421.382	0.316039		427.088	187.696		848.683	0		873.202	0
513.855	0		511.512	0.075893		416.582	0.220761		405.939	0		421.384	0		427.09	333.447		848.989	0		873.209	2.70727
513.856	0		511.513	0.207234		416.585	0		405.94	0		421.387	0		427.092	413.904		848.995	0		873.215	5.24737
513.858	0		511.515	0.311335		416.587	0		405.977	0		421.389	0		427.095	349.84		849.002	0		873.222	6.59414
513.86	0		511.516	0.339644		416.589	0		405.978	0		421.391	0		427.097	209.435		849.009	0		873.229	6.27676
513.861	0		511.518	0.277744		416.592	0		405.979	0		421.64	0		427.1	82.3277		849.015	0.186044		873.236	4.31519
513.863	0		511.52	0.14031		416.765	0		405.98	0		421.642	0		427.102	13.139		849.022	4.33088		873.243	0.978037
513.864	0		511.521	0.027757		416.767	0		405.981	0.377218		421.645	0		427.104	0		849.028	25.2392		873.25	0
513.866	0.088947		511.523	0		416.77	0		405.983	0.685081		421.647	0		427.107	1.55065		849.035	61.4132		873.257	0
513.867	0.168894		511.524	0		416.772	0		405.984	1.19531		421.649	0.048507		427.109	2.82781		849.042	89.2088		873.264	0
513.869	0.202607		511.526	0		416.774	0.161993		405.985	10.7533		421.652	0.441594		427.111	3.43398		849.048	92.1072		873.271	0
513.87	0.199999		511.527	0		416.777	0.599134		405.986	44.2286		421.654	0.645569		427.114	3.26222		849.055	67.6223		873.43	0
513.872	0.159211		511.68	0		416.779	0.866665		405.987	109.511		421.656	0.690952		427.116	2.41622		849.062	32.9205		873.437	0
513.874	0.04872		511.681	0		416.781	0.885655		405.988	186.859		421.659	0.553448		427.119	0.831959		849.068	7.07204		873.444	0
513.875	0		511.683	0		416.783	0.654071		405.989	222.332		421.661	0.300588		427.121	0		849.075	0		873.451	0
513.877	0		511.684	0		416.786	0.283931		405.99	174.319		421.663	0		427.123	3.51689		849.082	0		873.458	1.61305
513.878	0		511.686	0.08237		416.788	0		405.991	98.4755		421.666	0		427.126	16.6324		849.088	0		873.465	3.72515
513.88	0		511.687	0.169221		416.79	0		405.992	35.6247		421.668	0		427.128	31.7037		849.095	0		873.472	5.283
513.881	0.060619		511.689	0.209363		416.792	0		405.993	8.04003		421.67	0		427.13	38.4666		849.155	0		873.479	5.33527
513.883	0.145844		511.69	0.187623		416.795	0		405.995	1.49873		421.759	0		427.133	31.2022		849.161	0		873.486	3.72183
513.885	0.199988		511.692	0.120621		416.797	0		405.996	0.32928		421.761	0		427.135	16.9455		849.168	0		873.493	0.831216
513.886	0.196076		511.693	0.025713		416.799	0		405.997	0		421.763	0		427.137	6.44826		849.175	0		873.5	0
513.888	0.136717		511.695	0		416.802	0		405.998	0.12515		421.765	0		427.14	6.85464		849.181	0.19046		873.506	0
513.889	0.040151		511.697	0		416.804	0		405.999	0.428076		421.768	0.314477		427.142	33.39		849.188	0.602656		873.513	0
513.891	0		511.698	0		416.806	0.229455		406	1.00393		421.77	0.938703		427.145	181.462		849.195	0.878371		873.52	0
513.892	0		511.7	0		416.808	0.730571		406.001	1.5692		421.772	1.37037		427.147	637.369		849.201	0.906549		873.992	0
513.894	0		511.743	0		416.811	1.03627		406.002	1.73042		421.775	1.40358		427.149	1970.57		849.208	0.664257		873.999	0
513.896	0		511.745	0		416.813	1.0732		406.003	1.39056		421.777	0.987516		427.152	4115.44		849.214	0.260802		874.006	0
513.939	0		511.746	0		416.815	0.806301		406.004	0.784316		421.779	0.350117		427.154	6460.14		849.221	0		874.013	0
513.941	0		511.748	0		416.818	0.338248		406.006	0.888945		421.782	0		427.156	7021.75		849.228	0		874.02	1.56801
513.942	0		511.749	0.088402		416.82	0		406.007	1.35248		421.784	0		427.159	5186.8		849.234	0		874.026	3.60068
513.944	0		511.751	0.173161		416.822	0		406.008	2.01556		421.786	0		427.161	2739.34		849.241	0		874.033	4.77179
513.946	0.065171		511.753	0.208283		416.824	0		406.009	2.08012		421.789	0		427.164	922.807		849.533	0		874.04	4.29153
513.947	0.153205		511.754	0.184972		416.827	0		406.01	1.45704		421.968	0		427.166	156.324		849.54	0		874.047	2.49367
513.949	0.211563		511.756	0.117916		417.003	0		406.011	0.790485		421.97	0		427.168	7.71673		849.547	0		874.054	0.319945
513.95	0.217986		511.757	0.021374		417.005	0		406.012	0.244371		421.972	0		427.171	0		849.553	0		874.061	0
513.952	0.166772		511.759	0		417.007	0		406.013	0		421.975	0		427.173	0		849.56	0.388198		874.068	0
513.953	0.049516		511.76	0		417.01	0		406.014	0		421.977	0.225163		427.175	0		849.567	1.20775		874.075	0
513.955	0		511.762	0		417.012	0.053158		406.015	0.148325		421.979	0.767266		427.178	0		849.573	1.73066		874.082	0
513.956	0		511.763	0		417.014	0.361887		406.017	0.603101		421.982	1.12171		427.676	0		849.58	1.77481		874.228	0
513.958	0		511.835	0		417.016	0.555725		406.018	1.34631		421.984	1.21431		427.678	0		849.587	1.29732		874.235	0
513.96	0		511.836	0		417.019	0.79399		406.019	2.06575		421.986	0.961403		427.681	0		849.593	0.511835		874.241	0
514.068	0		511.838	0		417.021	1.1158		406.02	5.26924		421.989	0.430435		427.683	0		849.6	0		874.248	0
514.069	0		511.84	0		417.023	1.24341		406.021	19.3609		421.991	0		427.685	0.912896		849.606	0		874.255	2.20453
514.071	0		511.841	0.068608		417.026	0.972376		406.022	59.3782		421.993	0		427.688	2.14054		849.613	0		874.262	4.6655
514.072	0		511.843	0.140387		417.028	0.707277		406.023	132.132		421.996	0		427.69	2.95241		849.62	0		874.269	6.22669
514.074	0.074206		511.844	0.175965		417.03	0.710535		406.024	223.155		421.998	0		427.693	2.82263		849.919	0		874.276	6.13659
514.075	0.155002		511.846	0.163739		417.032	6.30297		406.025	289.365		422.035	0		427.695	1.8601		849.926	0		874.283	4.39436
514.077	0.197621		511.847	0.113492		417.035	27.0968		406.026	253.259		422.038	0		427.697	0.378163		849.932	0		874.29	0.836363
514.078	0.197161		511.849	0.029858		417.037	67.2219		406.028	151.618		422.04	0		427.7	0		849.939	0		874.297	0
514.08	0.157196		511.85	0		417.039	150.707		406.029	58.7139		422.042	0		427.702	0		849.946	0.247956		874.304	0
514.082	0.043509		511.852	0		417.042	394.514		406.03	5.57085		422.045	0.061781		427.704	0		849.952	0.715397		874.311	0
514.083	0		511.854	0		417.044	912.94		406.031	0		422.047	0.43242		427.707	0		849.959	0.959066		874.318	0
514.085	0		511.855	0		417.046	1564.39		406.032	2.3355		422.049	0.709711		428.07	0		849.966	0.959985		875.471	0
514.086	0		511.857	0		417.048	1980.05		406.033	5.63935		422.052	0.80987		428.073	0		849.972	0.713503		875.478	0
514.088	0		511.858	0.099819		417.051	1686.06		406.034	13.8033		422.054	0.668205		428.075	0		849.979	0.288387		875.485	0
514.197	0		511.86	0.17665		417.053	975.771		406.035	28.2404		422.056	0.362821		428.077	0		849.986	0		875.492	0
514.199	0		511.861	0.202594		417.055	366.661		406.036	39.1759		422.059	0		428.08	6.82535		849.992	0		875.499	2.72824
514.201	0		511.863	0.183959		417.058	53.7609		406.037	39.2733		422.061	0		428.082	33.8579		849.999	0		875.506	5.2604
514.202	0		511.864	0.127871		417.06	0.823529		406.039	28.4368		422.063	0		428.085	59.7743		850.005	0		875.513	6.29884
514.204	0.051236		511.866	0.032037		417.062	0		406.04	14.9129		422.066	0		428.087	70.767		850.012	0		875.52	5.40144
514.205	0.133793		511.868	0		417.064	0		406.041	4.35833		422.091	0		428.089	58.359		850.019	0		875.527	3.26645
514.207	0.201309		511.869	0		417.067	0		406.042	0.654522		422.094	0		428.092	30.2697		850.025	0.442213		875.534	0.927649
514.208	0.215563		511.871	0		417.069	0		406.043	0.605774		422.096	0		428.094	6.96259		850.032	4.69057		875.54	0
514.21	0.164571		511.872	0		417.08	0		406.044	0.857202		422.098	0		428.096	4.92415		850.039	12.5363		875.547	0
514.211	0.051074		511.882	0		417.083	0		406.045	0.892086		422.1	0.189277		428.099	9.54411		850.045	17.8505		875.554	0
514.213	0		511.883	0		417.085	0		406.046	0.716521		422.103	0.740276		428.101	11.9095		850.052	18.3184		875.561	0
514.215	0		511.885	0		417.087	0		406.047	0.44851		422.105	1.03936		428.104	10.3668		850.059	13.65		876.146	0
514.216	0		511.886	0		417.09	0.17498		406.048	0.071876		422.107	1.07442		428.106	6.33424		850.065	6.00444		876.153	0
514.218	0		511.888	0.075158		417.092	0.584796		406.05	0		422.11	0.82876		428.108	1.1111		850.072	0.988787		876.16	0
514.343	0		511.889	0.147651		417.094	0.86202		406.051	0		422.112	0.400235		428.111	0		850.079	0		876.167	0
514.345	0		511.891	0.187476		417.096	0.903069		406.052	0.203951		422.114	0		428.113	0		850.085	0		876.174	1.95388
514.346	0		511.892	0.182486		417.099	0.663746		406.053	0.545894		422.117	0		428.115	0		850.092	0		876.181	4.55744
514.348	0		511.894	0.133906		417.101	0.265297		406.054	0.679592		422.119	0		428.118	5.07424		850.099	0		876.188	6.05708
514.349	0.097518		511.896	0		417.103	0		406.055	0.611558		422.121	0		428.12	21.2064		850.624	0		876.195	5.36395
514.351	0.193925		511.897	0		417.106	0		406.056	0.390971		422.403	0		428.123	37.6727		850.631	0		876.201	2.98736
514.352	0.227771		511.899	0		417.108	0		406.057	0.133887		422.406	0		428.125	43.731		850.638	0		876.208	0.958504
514.354	0.205041		511.9	0		417.11	0		406.058	0		422.408	0		428.127	33.8466		850.644	0		876.215	0
514.355	0.135115		511.902	0		417.112	0		406.059	0		422.41	0		428.13	16.3445		850.651	0.205858		876.222	0
514.357	0.038738		511.903	0.069934		417.115	0		406.06	0		422.413	0.439		428.132	27.4279		850.658	0.639286		876.229	0
514.359	0		511.905	0.14137		417.117	0.898519		406.062	0		422.415	1.13778		428.134	112.22		850.664	0.929637		876.236	0
514.36	0		511.906	0.173722		417.119	3.4794		406.074	0		422.417	1.53711		428.137	227.842		850.671	0.93395		876.989	0
514.362	0		511.908	0.159847		417.122	5.56937		406.075	0		422.42	1.50104		428.139	298.283		850.678	0.637264		876.996	0
514.363	0		511.909	0.113229		417.124	6.27508		406.076	0		422.422	1.04548		428.142	295.237		850.684	0.224205		877.003	0
514.445	0		511.911	0.028937		417.126	5.0181		406.077	0		422.424	0.35561		428.144	229.114		850.691	0		877.01	0
514.446	0		511.913	0		417.128	2.26702		406.078	0.173246		422.427	0		428.146	100.44		850.698	0		877.017	2.58702
514.448	0		511.914	0		417.131	0.153104		406.079	2.35935		422.429	0		428.149	73.9907		850.704	0		877.024	15.4993
514.449	0		511.916	0		417.133	0		406.08	6.71872		422.431	0		428.151	277.568		850.711	0		877.031	41.7543
514.451	0.051645		511.917	0		417.135	0		406.081	11.0491		422.434	0		428.154	855.994		851.024	0		877.037	71.5081
514.453	0.137046		512.035	0		417.138	0		406.082	12.9943		423.036	0		428.156	1613.12		851.031	0		877.044	85.8732
514.454	0.202492		512.037	0		417.14	0		406.084	11.3133		423.038	0		428.158	2309.27		851.037	0		877.051	65.965
514.456	0.209099		512.039	0		417.563	0		406.085	6.5554		423.04	0		428.161	2175.94		851.044	0		877.058	37.8421
514.457	0.155562		512.04	0		417.566	0		406.086	1.7826		423.043	0		428.163	1439.09		851.051	0.201176		877.065	12.7041
514.459	0.047216		512.042	0.084456		417.568	0		406.087	0.456267		423.045	0.014711		428.165	657.846		851.057	0.717698		877.072	2.63786
514.46	0		512.043	0.16791		417.57	0		406.088	0.883584		423.047	3.69778		428.168	174.179		851.064	4.31405		877.079	0.371287
514.462	0.075366		512.045	0.209444		417.572	0.082836		406.089	1.40362		423.05	31.8641		428.17	17.5197		851.071	12.9293		877.086	0
514.464	0.158815		512.046	0.197159		417.575	0.407		406.09	1.51273		423.052	82.3264		428.173	0		851.077	20.8777		877.093	0
514.465	0.195416		512.048	0.139182		417.577	0.647837		406.091	1.19907		423.054	126.764		428.175	0		851.084	23.0642		877.1	0
514.467	0.18446		512.049	0.035418		417.579	0.720786		406.092	0.506781		423.057	134.77		428.177	0		851.091	18.3017		877.107	0
514.468	0.133636		512.051	0		417.582	0.573139		406.093	0.107215		423.059	100.049		428.18	0		851.097	9.12269		877.17	0
514.47	0.041002		512.053	0		417.584	0.273581		406.095	0		423.061	51.0541		428.291	0		851.104	1.85579		877.177	0
514.471	0		512.054	0		417.586	0		406.096	0		423.064	12.2759		428.294	0		851.111	0		877.184	0
514.473	0		512.056	0		417.588	0		406.097	0		423.066	0		428.296	0		851.117	0.160389		877.191	0
514.475	0		512.076	0		417.591	0		406.098	0		423.068	0		428.299	0		851.124	0.533338		877.198	3.03874
514.476	0		512.077	0		417.593	0		406.099	1.0532		423.071	0		428.301	1.5236		851.131	0.804247		877.205	6.40685
514.573	0		512.079	0		417.705	0		406.1	22.0176		423.073	0		428.303	2.76041		851.137	0.85709		877.212	8.28678
514.575	0		512.081	0		417.708	0		406.101	76.3556		423.115	0		428.306	3.21391		851.144	0.660219		877.219	10.1788
514.576	0		512.082	0.075375		417.71	0		406.102	142.188		423.117	0		428.308	2.76549		851.151	0.504172		877.226	11.2751
514.578	0		512.084	0.152618		417.712	0		406.103	179.858		423.12	0		428.31	1.67338		851.157	0.648929		877.233	8.67705
514.579	0.052078		512.085	0.195051		417.714	0.074718		406.104	159.861		423.122	0		428.313	0.309633		851.164	0.866144		877.24	6.57767
514.581	0.137758		512.087	0.193352		417.717	0.398806		406.106	101.708		423.124	2.71304		428.315	0		851.171	0.856425		877.247	3.75551
514.583	0.204919		512.088	0.153076		417.719	0.616871		406.107	42.191		423.127	29.4539		428.318	0		851.177	0.616088		877.254	0.595848
514.584	0.215368		512.09	0.038742		417.721	0.684263		406.108	9.14618		423.129	85.0162		428.32	0		851.184	0.239846		877.261	0
514.586	0.164337		512.091	0		417.724	0.559075		406.109	1.82636		423.131	135.686		428.322	0		851.191	0		877.268	0
514.587	0.053032		512.093	0		417.726	0.298584		406.11	1.94326		423.134	151.841		429.075	0		851.197	0		877.275	0
514.589	0		512.095	0		417.728	0		406.111	3.13727		423.136	123.038		429.078	0		851.204	0		877.282	0
514.59	0		512.096	0		417.731	0		406.112	2.58011		423.138	68.3146		429.08	0		851.211	0		877.742	0
514.592	0		512.284	0		417.733	0		406.113	7.87111		423.141	19.2738		429.082	0		851.217	0		877.749	0
514.594	0		512.286	0		417.735	0		406.114	70.1477		423.143	1.14694		429.085	2.04903		851.224	0		877.756	0
514.785	0		512.287	0		417.76	0		406.115	340.859		423.145	0		429.087	3.64506		851.231	0		877.763	0
514.786	0		512.289	0		417.763	0		406.116	920.629		423.148	0		429.09	7.3278		851.237	0.200181		877.77	2.22749
514.788	0		512.291	0.072047		417.765	0		406.118	1643.01		423.15	0		429.092	9.52882		851.244	0.600158		877.777	4.37117
514.789	0		512.292	0.195823		417.767	0		406.119	2089.42		423.152	0		429.094	9.58966		851.251	0.771904		877.784	5.20848
514.791	0.06248		512.294	0.323067		417.769	0.182152		406.12	1769.02		423.155	0		429.097	6.10528		851.257	0.797617		877.791	4.45423
514.793	0.157045		512.295	0.408497		417.772	0.629586		406.121	1071.02		423.157	0		429.099	56.8968		851.264	0.637057		877.798	2.60732
514.794	0.220173		512.297	0.398703		417.774	0.956638		406.122	441.477		423.159	0		429.102	235.9		851.271	0.289022		877.805	0.545582
514.796	0.214495		512.298	0.224435		417.776	0.968473		406.123	111.936		423.162	2.66525		429.104	617.602		851.277	0		877.812	0
514.797	0.144152		512.3	0.094706		417.779	0.672827		406.124	31.3286		423.164	15.4219		429.106	1072.26		851.284	0		877.819	0
514.799	0.042375		512.301	0.08578		417.781	0.25433		406.125	38.6258		423.166	33.1417		429.109	1266.68		851.291	0		877.826	0
514.8	0		512.303	0.148663		417.783	0		406.126	49.0241		423.169	43.0173		429.111	951.779		851.297	0		877.833	0
514.802	0		512.305	0.192031		417.786	0		406.127	38.4868		423.171	39.8151		429.113	499.015		851.371	0		877.993	0
514.804	0		512.306	0.166427		417.788	0		406.129	21.4122		423.173	25.8155		429.116	159.174		851.377	0		878	0
514.805	0		512.308	0.091517		417.79	0.126281		406.13	7.98988		423.176	9.05909		429.118	27.4451		851.384	0		878.007	0
514.807	0		512.309	0.017918		417.792	0.502805		406.131	1.81548		423.178	0.449497		429.121	2.83534		851.391	0		878.014	0
514.808	0		512.311	0		417.795	0.734799		406.132	0.566969		423.18	0		429.123	3.58813		851.397	0.236504		878.021	1.38761
514.81	0.104851		512.312	0		417.797	0.802112		406.133	0.347228		423.183	0		429.125	3.41554		851.404	1.31701		878.028	6.04433
514.811	0.214889		512.314	0		417.799	0.690224		406.134	0.12228		423.185	0		429.128	12.9369		851.411	2.90016		878.035	14.4522
514.813	0.248601		512.315	0		417.802	0.384007		406.135	0.206997		423.187	0		429.13	36.1977		851.417	3.75218		878.042	24.41
514.815	0.208689		512.329	0		417.804	0		406.136	0.519151		423.274	0		429.133	57.8067		851.424	3.36638		878.049	28.5502
514.816	0.124866		512.331	0		417.806	0		406.137	0.758378		423.276	0		429.135	63.6428		851.431	2.00922		878.056	21.5984
514.818	0.033403		512.333	0		417.808	0		406.138	0.785662		423.279	0		429.137	51.3963		851.437	0.603041		878.063	11.5031
514.819	0		512.334	0		417.811	0		406.14	0.572916		423.281	0		429.14	29.7052		851.444	0		878.07	3.06249
514.821	0		512.336	0.102831		418.008	0		406.141	0.16159		423.283	0.491014		429.142	13.1705		851.451	0		878.077	0.265108
514.822	0		512.337	0.194883		418.01	0		406.142	0		423.286	1.24699		429.144	7.11161		851.457	0		878.084	0
514.824	0		512.339	0.22146		418.013	0		406.143	0		423.288	1.66553		429.147	5.73086		851.464	0		878.091	0
514.854	0		512.34	0.181865		418.015	0		406.144	0		423.29	1.57068		429.149	3.05541		851.998	0		878.098	0
514.855	0		512.342	0.106517		418.017	0.897843		406.145	0		423.293	1.02233		429.152	0.450369		852.005	0		878.105	0
[truncated: 164,375 more rows]

## Sheet: Figure 4
Figure 4a-Replicate 1						Figure 4b-Replicate 1
MW/kDa	Protein Before Heating		Protein After Heating			# Free Amine Group	Protein Before Heating		Protein After Heating
12.2	11.852		13.822			19	11.852		13.822
24.4	25.4968		28.4958			37	25.4968		28.4958
66.5	35.8234		43.7912			56	36.5813		40.6099
77.8	36.5813		40.6099			61	35.8234		43.7912
133	68.2965		88.8539			111	67.7846		77.3061
155	67.7846		77.3061			121	68.2965		88.8539
Figure 4a-Replicate 2						Figure 4b-Replicate 2
MW/kDa	Protein Before Heating		Protein After Heating			# Free Amine Group	Protein Before Heating		Protein After Heating
12.2	9.0611		10.9985			19	9.0611		10.9985
24.4	18.5733		24.5145			37	18.5733		24.5145
66.5	35.9303		42.6419			56	30.7848		36.9344
77.8	30.7848		36.9344			61	35.9303		42.6419
133	68.2137		86.3648			111	58.3623		73.242
155	58.3623		73.242			121	68.2137		86.3648
Figure 4a-Replicate 3						Figure 4b-Replicate 3
MW/kDa	Protein Before Heating		Protein After Heating			# Free Amine Group	Protein Before Heating		Protein After Heating
12.2	8.07154		10.9946			19	8.07154		10.9946
24.4	17.1789		23.9978			37	17.1789		23.9978
66.5	32.177		43.0891			56	33.2291		36.3096
77.8	33.2291		36.3096			61	32.177		43.0891
133	60.6508		83.0608			111	66.0014		83.2154
155	66.0014		83.2154			121	60.6508		83.0608
Figure 4a-Average+SD						Figure 4b-Average+SD
MW/kDa	Protein Before Heating	SD	Protein After Heating	SD		# Free Amine Group	Protein Before Heating	SD	Protein After Heating	SD
12.2	9.66154	1.96045	11.9384	1.63126		19	9.66154	1.96045	11.9384	1.63126
24.4	20.4163	4.45472	25.6693	2.46134		37	20.4163	4.45472	25.6693	2.46134
66.5	34.6435	2.13678	43.1741	0.579383		56	33.5317	2.91005	37.9513	2.3235
77.8	33.5317	2.91005	37.9513	2.3235		61	34.6435	2.13678	43.1741	0.579383
133	65.7203	4.39054	86.0932	2.90611		111	64.0494	5.00522	77.9212	5.01507
155	64.0494	5.00522	77.9212	5.01507		121	65.7203	4.39054	86.0932	2.90611

## Sheet: SupplementaryFigure 3c
Replicate 1
#	Apo-	NS-	2NS-	3NS-	Sequence	NS- Label %
1	1168.62	1301.63	---	---	TGPNLHGLFGR	0.890501
2	1456.67	1589.68	1722.7	---	TGQAPGFSYTDANK	0.531225
3	1584.76	1717.78	1850.79	1983.8	KTGQAPGFSYTDANK	0.562501
4	1633.61	1766.62	1899.64	---	CAQCHTVEK (with heme)	0.771452
5	2009.94	2142.95	2275.95	---	GITWGEETLMEYLENPK	0.52981
6	2138.03	2271.04	2404.05	2537.06	GITWGEETLMEYLENPKK	0.577592
Replicate 2
#	Apo-	NS-	2NS-	3NS-	Sequence	NS- Label %
1	1168.62	1301.63	---	---	TGPNLHGLFGR	0.886172
2	1456.67	1589.68	1722.7	---	TGQAPGFSYTDANK	0.460117
3	1584.76	1717.78	1850.79	1983.8	KTGQAPGFSYTDANK	0.550517
4	1633.61	1766.62	1899.64	---	CAQCHTVEK (with heme)	0.790945
5	2009.94	2142.95	2275.95	---	GITWGEETLMEYLENPK	0.562171
6	2138.03	2271.04	2404.05	2537.06	GITWGEETLMEYLENPKK	0.587705
Replicate 3
#	Apo-	NS-	2NS-	3NS-	Sequence	NS- Label %
1	1168.62	1301.63	---	---	TGPNLHGLFGR	0.876097
2	1456.67	1589.68	1722.7	---	TGQAPGFSYTDANK	0.492172
3	1584.76	1717.78	1850.79	1983.8	KTGQAPGFSYTDANK	0.478788
4	1633.61	1766.62	1899.64	---	CAQCHTVEK (with heme)	0.729576
5	2009.94	2142.95	2275.95	---	GITWGEETLMEYLENPK	0.520259
6	2138.03	2271.04	2404.05	2537.06	GITWGEETLMEYLENPKK	0.496664
Average (presented in Supplementary Figure 3c)
#	Apo-	NS-	2NS-	3NS-	Sequence	NS- Label %
1	1168.62	1301.63	---	---	TGPNLHGLFGR	0.884257
2	1456.67	1589.68	1722.7	---	TGQAPGFSYTDANK	0.494505
3	1584.76	1717.78	1850.79	1983.8	KTGQAPGFSYTDANK	0.530602
4	1633.61	1766.62	1899.64	---	CAQCHTVEK (with heme)	0.763991
5	2009.94	2142.95	2275.95	---	GITWGEETLMEYLENPK	0.537413
6	2138.03	2271.04	2404.05	2537.06	GITWGEETLMEYLENPKK	0.553987
